# Supplementary material for: Recurrent structural variation and recent turnover at the 17q21.31 locus in humans and great apes
Source: Nat Commun. 2026 May 19;17:6568. doi: 10.1038/s41467-026-73174-1 (PMC13381761; doi:10.1038/s41467-026-73174-1)
Supplement: Supplementary file 3 — Supplementary Data [file 41467_2026_73174_MOESM3_ESM.xlsx]

## Sheet: SD1-InversionTagSNPs
#chrom.x	chromStart	chromEnd	name
chr17	45633004	45633005	rs16940633
chr17	45633017	45633018	rs17686610
chr17	45633945	45633946	rs2942170
chr17	45634970	45634971	rs241045
chr17	45635097	45635098	rs241044
chr17	45635290	45635291	rs241042
chr17	45636558	45636559	rs241041
chr17	45637483	45637484	rs2942168
chr17	45637651	45637652	rs2942167
chr17	45638557	45638558	rs117368197
chr17	45639518	45639519	rs413778
chr17	45639764	45639765	rs389217
chr17	45640048	45640049	rs389978
chr17	45642503	45642504	rs3108317
chr17	45644090	45644091	rs1706746
chr17	45645821	45645825	NA
chr17	45645822	45645823	NA
chr17	45646095	45646096	rs3418
chr17	45646096	45646097	NA
chr17	45646238	45646239	rs393675
chr17	45646878	45646879	rs669915
chr17	45647188	45647189	rs449501
chr17	45647845	45647846	rs448830
chr17	45648317	45648318	rs434428
chr17	45648395	45648396	rs434598
chr17	45648625	45648626	rs434971
chr17	45648758	45648759	rs385691
chr17	45649207	45649208	rs455028
chr17	45649221	45649222	rs366858
chr17	45649694	45649695	rs453997
chr17	45650770	45650771	rs422112
chr17	45652017	45652018	rs413844
chr17	45652065	45652066	rs647483
chr17	45653231	45653232	rs241038
chr17	45653269	45653270	rs241037
chr17	45654352	45654353	rs241036
chr17	45654529	45654530	rs241035
chr17	45656616	45656617	rs241033
chr17	45656778	45656779	rs241032
chr17	45656937	45656938	rs241031
chr17	45657136	45657137	rs241030
chr17	45657276	45657277	rs241029
chr17	45657909	45657910	rs241028
chr17	45658111	45658112	rs241027
chr17	45658188	45658189	rs241026
chr17	45659396	45659397	rs241024
chr17	45659673	45659674	rs241023
chr17	45660363	45660364	rs241022
chr17	45661260	45661261	rs241021
chr17	45661309	45661310	rs241020
chr17	45663489	45663490	rs62053939
chr17	45663600	45663601	rs111273167
chr17	45663661	45663662	rs62053940
chr17	45663769	45663770	rs55688739
chr17	45664085	45664086	rs17760577
chr17	45665678	45665679	rs17760631
chr17	45667623	45667624	rs17687462
chr17	45668909	45668912	rs17760733
chr17	45669354	45669355	rs17687504
chr17	45669472	45669473	rs62053945
chr17	45670310	45670311	rs62053946
chr17	45670316	45670317	rs62053947
chr17	45670679	45670680	rs62053948
chr17	45670734	45670735	rs62053949
chr17	45670735	45670736	NA
chr17	45671045	45671046	rs62053950
chr17	45671894	45671895	rs62053952
chr17	45672087	45672088	rs62053953
chr17	45672212	45672213	rs17687534
chr17	45672582	45672583	rs62053954
chr17	45672613	45672614	rs62053955
chr17	45672643	45672644	rs17687571
chr17	45672871	45672872	rs17687625
chr17	45672948	45672949	rs62053956
chr17	45673572	45673573	rs62053957
chr17	45673734	45673735	rs112637166
chr17	45673879	45673880	rs62053959
chr17	45673941	45673942	rs62055660
chr17	45674060	45674061	rs113486004
chr17	45674672	45674673	rs62055661
chr17	45675199	45675200	rs62055662
chr17	45676087	45676088	rs62055663
chr17	45676275	45676276	rs62055664
chr17	45676643	45676644	rs76717812
chr17	45676732	45676733	rs17687667
chr17	45677138	45677139	rs62055665
chr17	45677202	45677203	rs62055689
chr17	45677483	45677484	rs62055691
chr17	45677542	45677543	rs62055692
chr17	45678973	45678974	rs74398257
chr17	45679091	45679094	rs872972
chr17	45679099	45679100	rs757503
chr17	45679139	45679140	rs757502
chr17	45679318	45679319	rs757501
chr17	45679466	45679467	rs757500
chr17	45679543	45679544	rs62055693
chr17	45679794	45679795	rs78487840
chr17	45680711	45680712	rs112155389
chr17	45680758	45680759	rs62055696
chr17	45680781	45680782	rs62055697
chr17	45680782	45680783	NA
chr17	45680871	45680872	rs62055698
chr17	45681015	45681016	rs17761046
chr17	45681375	45681376	rs62055700
chr17	45681420	45681421	rs62055701
chr17	45681423	45681424	rs62055702
chr17	45681518	45681519	rs112431991
chr17	45681520	45681521	rs76539714
chr17	45681681	45681682	rs17687838
chr17	45682059	45682060	rs76333921
chr17	45682064	45682065	rs76453925
chr17	45682352	45682353	rs17687849
chr17	45682825	45682826	rs112169475
chr17	45682832	45682833	rs113728380
chr17	45683022	45683023	rs17761100
chr17	45683210	45683211	rs62055704
chr17	45683232	45683233	rs62055705
chr17	45683318	45683319	rs62055706
chr17	45684014	45684015	rs75115093
chr17	45684115	45684116	rs62055707
chr17	45684489	45684490	rs2049515
chr17	45684607	45684608	rs62055708
chr17	45684888	45684889	rs17761207
chr17	45685062	45685063	rs62055709
chr17	45685187	45685188	rs62055711
chr17	45685479	45685480	rs2040846
chr17	45685640	45685641	rs4486953
chr17	45685835	45685836	rs17688032
chr17	45685874	45685875	rs17688056
chr17	45685875	45685876	NA
chr17	45686568	45686569	rs17688068
chr17	45687011	45687012	rs77220413
chr17	45687198	45687199	rs62055712
chr17	45687318	45687319	rs62055713
chr17	45687429	45687430	rs62055714
chr17	45687480	45687481	rs62055715
chr17	45687620	45687621	rs17688090
chr17	45687713	45687714	rs17688126
chr17	45688083	45688084	rs17761387
chr17	45688411	45688412	rs62055716
chr17	45689048	45689049	rs62055717
chr17	45689051	45689052	rs62055718
chr17	45689387	45689388	rs17688249
chr17	45689852	45689853	rs2040844
chr17	45690171	45690172	rs62055751
chr17	45690172	45690175	NA
chr17	45690261	45690264	rs62055752
chr17	45690264	45690265	rs62055753
chr17	45690448	45690449	rs17688296
chr17	45690979	45690980	rs78471340
chr17	45690980	45690981	rs78052495
chr17	45691100	45691101	rs56100013
chr17	45691129	45691130	rs55980621
chr17	45691130	45691131	NA
chr17	45691134	45691135	rs55669046
chr17	45691266	45691267	rs56323832
chr17	45691336	45691337	rs55972157
chr17	45691360	45691361	rs56110538
chr17	45691721	45691722	rs17761581
chr17	45691954	45691955	rs56283089
chr17	45692149	45692150	rs56312737
chr17	45693049	45693050	rs74765707
chr17	45693076	45693077	rs62056861
chr17	45693158	45693159	rs62056862
chr17	45693228	45693229	rs62056863
chr17	45693628	45693629	rs62056864
chr17	45693826	45693827	rs62056865
chr17	45694126	45694127	rs62056866
chr17	45694260	45694261	rs62056867
chr17	45694651	45694652	rs56200760
chr17	45694742	45694743	rs17688391
chr17	45694884	45694885	rs17688410
chr17	45695040	45695041	rs55927630
chr17	45695173	45695174	rs17688434
chr17	45695718	45695719	rs17688452
chr17	45695757	45695758	rs10491144
chr17	45696080	45696081	rs62056869
chr17	45696240	45696241	rs17688511
chr17	45696417	45696418	rs62056870
chr17	45696576	45696577	rs17688558
chr17	45697478	45697479	rs56391096
chr17	45697592	45697593	rs17761838
chr17	45697648	45697649	rs62056872
chr17	45697778	45697779	rs12150141
chr17	45698035	45698036	rs12150608
chr17	45698112	45698113	rs12150610
chr17	45698179	45698180	rs12150547
chr17	45698694	45698695	rs12150454
chr17	45698875	45698876	rs12150091
chr17	45699004	45699005	rs12150464
chr17	45699005	45699006	NA
chr17	45699374	45699375	rs76761706
chr17	45699375	45699376	rs80143279
chr17	45699420	45699421	rs17761985
chr17	45699578	45699579	rs62056873
chr17	45700175	45700176	rs17688767
chr17	45700211	45700212	rs62056874
chr17	45700343	45700344	rs17688773
chr17	45701039	45701040	rs17688875
chr17	45701235	45701236	rs17762165
chr17	45701385	45701386	rs62056876
chr17	45701461	45701462	rs62056877
chr17	45701984	45701985	rs17688922
chr17	45702290	45702291	rs1526129
chr17	45702291	45702292	NA
chr17	45703194	45703195	rs62056878
chr17	45703581	45703582	rs17762308
chr17	45703738	45703739	rs968028
chr17	45703883	45703884	rs968027
chr17	45704059	45704060	rs62056879
chr17	45704137	45704139	NA
chr17	45704138	45704139	rs79892630
chr17	45704138	45704139	rs79892630
chr17	45704411	45704412	rs17762361
chr17	45704937	45704938	rs62056880
chr17	45705088	45705089	rs62056881
chr17	45705125	45705126	rs17689104
chr17	45705191	45705192	rs17689116
chr17	45705326	45705327	rs62056905
chr17	45705341	45705342	rs62056906
chr17	45706206	45706207	rs17689182
chr17	45706223	45706224	rs62056908
chr17	45706855	45706856	rs62056910
chr17	45706856	45706857	NA
chr17	45707257	45707258	rs62056911
chr17	45707258	45707259	rs117267254
chr17	45707581	45707582	rs62056912
chr17	45707627	45707628	rs62056913
chr17	45707729	45707730	rs78454137
chr17	45707731	45707732	rs112123127
chr17	45708441	45708442	rs17689218
chr17	45708571	45708572	rs62056916
chr17	45708646	45708647	rs62056917
chr17	45709309	45709310	rs62056918
chr17	45709331	45709332	rs62056919
chr17	45709763	45709764	rs17762535
chr17	45709859	45709860	rs62056920
chr17	45709939	45709940	rs62056921
chr17	45711004	45711005	rs56290582
chr17	45711052	45711053	rs56397077
chr17	45711282	45711283	rs62056925
chr17	45711400	45711401	rs62056927
chr17	45711415	45711416	rs62056928
chr17	45711777	45711778	rs62056929
chr17	45712273	45712274	rs62056930
chr17	45712331	45712332	rs62056931
chr17	45712611	45712612	rs62056933
chr17	45712638	45712639	rs62056934
chr17	45715044	45715045	rs56167560
chr17	45716815	45716816	rs4609898
chr17	45716919	45716920	rs75310534
chr17	45719879	45719880	rs56046792
chr17	45722142	45722143	rs55653963
chr17	45730275	45730276	rs76493835
chr17	45754748	45754749	rs55645418
chr17	45762649	45762650	rs11079720
chr17	45762740	45762741	rs11079721
chr17	45763314	45763315	rs62055890
chr17	45763497	45763498	rs77849344
chr17	45763568	45763569	rs79545140
chr17	45764362	45764363	rs11079723
chr17	45764545	45764546	rs11079724
chr17	45765095	45765096	rs55707339
chr17	45765127	45765128	rs62055893
chr17	45766028	45766029	rs75257002
chr17	45766576	45766577	rs62055894
chr17	45766677	45766678	rs62055895
chr17	45766834	45766835	rs62055896
chr17	45767192	45767193	rs56194509
chr17	45767193	45767194	rs55657917
chr17	45767431	45767432	rs56082319
chr17	45767492	45767493	rs56109643
chr17	45767674	45767675	rs62055901
chr17	45769301	45769302	rs62055903
chr17	45769453	45769454	rs111374028
chr17	45769672	45769673	rs113934115
chr17	45769673	45769674	rs113408839
chr17	45769728	45769729	rs113762994
chr17	45770007	45770008	rs62055928
chr17	45770374	45770375	rs56268325
chr17	45770501	45770502	rs56070245
chr17	45770545	45770546	rs56387266
chr17	45770814	45770815	rs34303488
chr17	45771271	45771272	rs62055934
chr17	45771383	45771384	rs62055935
chr17	45771601	45771602	rs62055937
chr17	45771960	45771961	rs76294809
chr17	45771999	45772000	rs75916678
chr17	45772289	45772290	rs62055938
chr17	45772529	45772530	rs62055940
chr17	45773152	45773153	rs76885724
chr17	45773561	45773596	NA
chr17	45773565	45773566	rs113518470
chr17	45773565	45773566	rs113518470
NA	45773569	NA	rs66488378
chr17	45773599	45773600	rs62055942
chr17	45773651	45773652	rs62055943
chr17	45774484	45774485	rs62055945
chr17	45774604	45774605	rs62055946
chr17	45775238	45775239	rs62055947
chr17	45775239	45775240	rs115625979
chr17	45775254	45775255	rs62055948
chr17	45775366	45775367	rs113871181
chr17	45775375	45775376	rs111370985
chr17	45775742	45775743	rs55787105
chr17	45775766	45775767	rs62055950
chr17	45775868	45775869	rs56043078
chr17	45776090	45776091	rs77965652
chr17	45776159	45776160	rs55849949
chr17	45776900	45776901	rs55991914
chr17	45778926	45778982	NA
NA	45778927	NA	rs1555645661
NA	45778927	NA	rs1555645661
chr17	45778950	45779006	NA
NA	45778954	NA	rs62055959
NA	45778954	NA	rs62055959
NA	45778955	NA	rs62838261
NA	45778955	NA	rs62838261
chr17	45778974	45779026	rs111878933
chr17	45778974	45779026	rs111878933
chr17	45778974	45779026	rs111878933
chr17	45779005	45779008	rs111735741
chr17	45779005	45779008	rs111735741
chr17	45779005	45779008	rs111735741
chr17	45779343	45779344	rs62057062
chr17	45779363	45779364	rs62057063
chr17	45779666	45779667	rs62057064
chr17	45779762	45779763	rs76830096
chr17	45780622	45780623	rs111433752
chr17	45780623	45780624	rs111664122
chr17	45780820	45780821	rs62057065
chr17	45780940	45780941	rs62057066
chr17	45780959	45780960	rs62057067
chr17	45781115	45781116	rs78917495
chr17	45781116	45781117	NA
chr17	45781262	45781263	rs62057068
chr17	45781698	45781699	rs62057069
chr17	45781699	45781700	NA
chr17	45782273	45782274	rs62057070
chr17	45783750	45783751	rs62057073
chr17	45794615	45794616	rs56319902
chr17	45794861	45794862	rs55943044
chr17	45801941	45801942	rs80184151
chr17	45804423	45804424	rs17689378
chr17	45807924	45807925	rs62057101
chr17	45810113	45810114	rs62057103
chr17	45815606	45815607	rs17689471
chr17	45815892	45815893	rs117365970
chr17	45815893	45815894	rs117646503
chr17	45816036	45816037	rs17762769
chr17	45816792	45816793	rs28364023
chr17	45816793	45816794	NA
chr17	45817143	45817144	rs55779147
chr17	45817180	45817181	rs56357543
chr17	45817242	45817243	rs56099546
chr17	45817623	45817624	rs739645
chr17	45818163	45818164	rs2316763
chr17	45818235	45818236	rs2316764
chr17	45818286	45818287	rs4277389
chr17	45818329	45818330	rs4566211
chr17	45818384	45818385	rs4566212
chr17	45818430	45818431	rs4309444
chr17	45818665	45818666	rs62057107
chr17	45818861	45818862	rs12150390
chr17	45819249	45819250	rs62057108
chr17	45819270	45819271	rs62057109
chr17	45819323	45819324	rs78074121
chr17	45819367	45819368	rs62057110
chr17	45819763	45819764	rs62057111
chr17	45819879	45819880	rs78587102
chr17	45820113	45820114	rs78506181
chr17	45820355	45820356	rs79600142
chr17	45821092	45821093	rs111739681
chr17	45821520	45821521	rs17762882
chr17	45821794	45821795	rs17762912
chr17	45822034	45822035	rs62057114
chr17	45822244	45822245	rs78917479
chr17	45822288	45822289	rs62057116
chr17	45822360	45822361	rs62057118
chr17	45822369	45822370	rs62057119
chr17	45822419	45822420	rs17762954
chr17	45822714	45822715	rs55979424
chr17	45823067	45823068	rs55638417
chr17	45823330	45823331	rs79501144
chr17	45823393	45823394	rs62057121
chr17	45823450	45823451	rs112137135
chr17	45823622	45823651	NA
chr17	45823634	45823635	rs62057122
chr17	45823634	45823635	rs62057122
chr17	45823871	45823872	rs62057123
chr17	45824161	45824162	rs62057143
chr17	45824191	45824192	rs62057144
chr17	45824849	45824850	rs4335809
chr17	45825138	45825139	rs4341787
chr17	45825155	45825156	rs4523962
chr17	45825371	45825372	rs3885074
chr17	45825432	45825433	rs3885075
chr17	45825475	45825476	rs41280116
chr17	45825494	45825495	rs34283254
chr17	45825577	45825578	rs1912151
chr17	45825630	45825631	rs1396862
chr17	45825722	45825723	rs41280118
chr17	45825739	45825740	rs62057146
chr17	45825969	45825970	rs17763050
chr17	45826179	45826180	rs62057149
chr17	45826181	45826182	rs62057150
chr17	45827030	45827031	rs17689824
chr17	45827161	45827162	rs62057153
chr17	45827243	45827244	rs62057154
chr17	45827244	45827245	NA
chr17	45827306	45827307	rs62057155
chr17	45827767	45827768	rs78872653
chr17	45829359	45829360	rs17425752
chr17	45829461	45829462	rs17689882
chr17	45829776	45829777	rs62057158
chr17	45830378	45830379	rs1876831
chr17	45830379	45830380	NA
chr17	45830529	45830530	rs16940665
chr17	45830599	45830600	rs16940668
chr17	45830784	45830785	rs16940671
chr17	45830785	45830786	rs16940672
chr17	45831459	45831462	rs55865707
chr17	45831622	45831623	rs62054760
chr17	45831641	45831642	rs62054761
chr17	45831655	45831656	rs62054762
chr17	45832816	45832817	rs17763199
chr17	45833140	45833141	rs16940674
chr17	45833669	45833670	rs16940676
chr17	45833985	45833986	rs1876830
chr17	45834057	45834058	rs41457044
chr17	45834076	45834077	rs1876829
chr17	45834158	45834159	rs1876828
chr17	45834465	45834466	rs1876827
chr17	45834466	45834467	NA
chr17	45834531	45834532	rs16940677
chr17	45834915	45834916	rs28364021
chr17	45835087	45835088	rs2316765
chr17	45835215	45835216	rs878887
chr17	45835268	45835269	rs878888
chr17	45835356	45835357	rs4525537
chr17	45835463	45835464	rs4482334
chr17	45835948	45835949	rs56127111
chr17	45835949	45835950	NA
chr17	45836190	45836191	rs75104593
chr17	45836191	45836192	rs74998289
chr17	45837187	45837188	rs10445362
chr17	45837191	45837192	rs10445363
chr17	45837361	45837362	rs62054803
chr17	45837442	45837443	rs62054804
chr17	45837443	45837444	NA
chr17	45837687	45837688	rs62054805
chr17	45837945	45837946	rs62054806
chr17	45838989	45838990	rs10445364
chr17	45839142	45839143	rs10445333
chr17	45839406	45839407	rs17690176
chr17	45839407	45839408	NA
chr17	45839565	45839566	rs78328427
chr17	45839719	45839720	rs77692262
chr17	45840409	45840410	rs56023973
chr17	45840451	45840452	rs17763515
chr17	45840823	45840824	rs17763533
chr17	45840872	45840873	rs62054809
chr17	45840873	45840874	NA
chr17	45841051	45841052	rs112583797
chr17	45841157	45841158	rs74922289
chr17	45841701	45841702	rs2316766
chr17	45841703	45841704	rs2316767
chr17	45841706	45841707	rs2316768
chr17	45841729	45841730	rs2106786
chr17	45841738	45841739	rs2106785
chr17	45841934	45841935	rs56150806
chr17	45842517	45842518	rs17690314
chr17	45842933	45842934	rs56233672
chr17	45843011	45843012	rs56354807
chr17	45843044	45843045	rs55718212
chr17	45843607	45843608	rs17690326
chr17	45843843	45843844	rs17763596
chr17	45844387	45844388	rs17763634
chr17	45845575	45845576	rs62621252
chr17	45845899	45845900	rs62054815
chr17	45846316	45846317	rs12185268
chr17	45846336	45846337	rs12185235
chr17	45846567	45846568	rs11079725
chr17	45846706	45846707	rs12373123
chr17	45846763	45846764	rs12373139
chr17	45846852	45846853	rs12373124
chr17	45846864	45846865	rs12373140
chr17	45847154	45847155	rs17690661
chr17	45847409	45847410	rs55943825
chr17	45847436	45847437	rs17690679
chr17	45848238	45848239	rs17769490
chr17	45848362	45848363	rs77063768
chr17	45848599	45848600	rs62054817
chr17	45848689	45848690	rs62054818
chr17	45848782	45848783	rs62054819
chr17	45849388	45849389	rs62054820
chr17	45849581	45849582	rs56113217
chr17	45849625	45849626	rs56269136
chr17	45849888	45849889	rs56385754
chr17	45852625	45852626	rs62054824
chr17	45852666	45852667	rs62054825
chr17	45852871	45852872	rs79589869
chr17	45853431	45853432	rs2316769
chr17	45853588	45853589	rs2873268
chr17	45853613	45853614	rs4340365
chr17	45853755	45853756	rs2873269
chr17	45853878	45853879	rs56329743
chr17	45854013	45854014	rs56288604
chr17	45854259	45854260	rs17690987
chr17	45854540	45854541	rs56146262
chr17	45854682	45854683	rs56254732
chr17	45854788	45854789	rs55751924
chr17	45854910	45854911	rs113856644
chr17	45855014	45855015	rs62054831
chr17	45855804	45855805	rs10445368
chr17	45855805	45855806	NA
chr17	45856212	45856213	rs62054832
chr17	45856306	45856307	rs62054833
chr17	45856749	45856750	rs113093579
chr17	45856947	45856948	rs62054834
chr17	45857305	45857306	rs62054835
chr17	45857409	45857410	rs10445369
chr17	45857459	45857460	rs10445334
chr17	45857581	45857582	rs10445336
chr17	45857751	45857752	rs10445370
chr17	45858521	45858522	rs55996632
chr17	45858644	45858645	rs55886302
chr17	45858931	45858932	rs56136075
chr17	45859437	45859438	rs62054839
chr17	45859445	45859448	rs62054840
chr17	45859446	45859447	NA
chr17	45859737	45859738	rs62054841
chr17	45859795	45859796	rs62054842
chr17	45859817	45859818	rs62054843
chr17	45859966	45859967	rs62054844
chr17	45860093	45860094	rs76627340
chr17	45860138	45860139	rs75945623
chr17	45860266	45860269	rs79889833
chr17	45860304	45860305	rs77625338
chr17	45860369	45860370	rs77489223
chr17	45860740	45860741	rs55888391
chr17	45861027	45861028	rs74872829
chr17	45861028	45861029	NA
chr17	45861132	45861133	rs76329216
chr17	45861133	45861134	NA
chr17	45861267	45861268	rs62054846
chr17	45861429	45861430	rs55646970
chr17	45861515	45861516	rs55673092
chr17	45861888	45861889	rs56347602
chr17	45862032	45862033	rs56026232
chr17	45862065	45862066	rs56249080
chr17	45862271	45862272	rs55719714
chr17	45862292	45862293	rs56299858
chr17	45862569	45862570	rs62054857
chr17	45862645	45862646	rs75210307
chr17	45862653	45862654	rs74944644
chr17	45862654	45862655	rs79412431
chr17	45862655	45862656	NA
chr17	45862821	45862822	rs62054858
chr17	45863130	45863131	rs79406732
chr17	45863318	45863319	rs62054859
chr17	45863983	45863984	rs62055461
chr17	45864109	45864110	rs62055462
chr17	45864124	45864125	rs62055463
chr17	45864343	45864344	rs75690239
chr17	45864491	45864492	rs62055464
chr17	45865289	45865290	rs62055466
chr17	45865453	45865454	rs62055467
chr17	45865633	45865634	rs62055468
chr17	45866288	45866289	rs62055469
chr17	45866290	45866291	rs62055470
chr17	45866388	45866389	rs62055471
chr17	45866607	45866608	rs56036719
chr17	45866791	45866792	rs55781174
chr17	45866837	45866838	rs12150223
chr17	45867152	45867153	rs12150516
chr17	45867153	45867154	rs147550215
chr17	45867739	45867740	rs62055475
chr17	45868128	45868129	rs62055476
chr17	45868488	45868489	rs78637438
chr17	45868564	45868565	rs2316771
chr17	45868571	45868572	rs62055478
chr17	45868745	45868746	rs1078830
chr17	45869056	45869057	rs2316772
chr17	45869169	45869170	rs2316773
chr17	45869275	45869276	rs2316774
chr17	45869471	45869472	rs739642
chr17	45869508	45869509	rs757055
chr17	45869804	45869805	rs75676226
chr17	45870121	45870122	rs56398500
chr17	45870561	45870562	rs56289364
chr17	45870673	45870674	rs62055483
chr17	45870792	45870793	rs78238042
chr17	45871366	45871367	rs55673340
chr17	45871610	45871611	rs55967721
chr17	45871641	45871642	rs77092481
chr17	45871725	45871726	rs62055486
chr17	45871975	45871976	rs34739559
chr17	45872081	45872082	rs34097347
chr17	45872525	45872526	rs2106784
chr17	45872828	45872829	rs2158072
chr17	45873027	45873028	rs62055488
chr17	45873166	45873167	rs62055490
chr17	45873753	45873754	rs62055491
chr17	45873853	45873854	rs34416056
chr17	45873978	45873979	rs62055492
chr17	45873979	45873980	NA
chr17	45874350	45874351	rs2055794
chr17	45874628	45874629	rs2055795
chr17	45875577	45875578	rs62055493
chr17	45875649	45875650	rs62055494
chr17	45875676	45875677	rs62055495
chr17	45875803	45875804	rs111321973
chr17	45875812	45875813	rs140713557
chr17	45875813	45875816	NA
chr17	45875940	45875941	rs62055496
chr17	45876162	45876163	rs62055497
chr17	45876328	45876329	rs2188888
chr17	45876340	45876341	rs3919455
chr17	45876447	45876448	rs62055498
chr17	45876767	45876768	rs62055500
chr17	45876860	45876861	rs62055501
chr17	45876917	45876918	rs62055502
chr17	45877319	45877320	rs916793
chr17	45877663	45877664	rs4441322
chr17	45877726	45877727	rs113414067
chr17	45877998	45877999	rs55905252
chr17	45878120	45878121	rs17691328
chr17	45879003	45879004	rs62055515
chr17	45879023	45879024	rs62055516
chr17	45879058	45879059	rs62055517
chr17	45879138	45879139	rs62055518
chr17	45879275	45879276	rs56364632
chr17	45879411	45879412	rs55653657
chr17	45879854	45879855	rs55894109
chr17	45879902	45879903	rs56101773
chr17	45879961	45879962	rs56249780
chr17	45880732	45880733	rs55721252
chr17	45880772	45880773	rs55876817
chr17	45881064	45881065	rs55711631
chr17	45881369	45881370	rs62055525
chr17	45881377	45881378	rs112915466
chr17	45881725	45881726	rs56343551
chr17	45881746	45881747	rs55975673
chr17	45881894	45881895	rs56387391
chr17	45882294	45882295	rs2019816
chr17	45882295	45882296	NA
chr17	45882653	45882654	rs62055529
chr17	45882805	45882806	rs79580365
chr17	45882916	45882917	rs55937610
chr17	45882956	45882957	rs56365901
chr17	45882958	45882959	rs55767267
chr17	45882974	45882975	rs56127309
chr17	45883233	45883234	rs56194412
chr17	45883551	45883552	rs56301449
chr17	45883630	45883631	rs62055538
chr17	45883677	45883678	rs62055539
chr17	45883775	45883776	rs62055540
chr17	45883925	45883926	rs17770108
chr17	45885615	45885616	rs77426526
chr17	45885679	45885680	rs77129180
chr17	45885753	45885754	rs74863825
chr17	45886477	45886478	rs62055542
chr17	45886576	45886577	rs17770120
chr17	45886796	45886797	rs17770150
chr17	45886824	45886825	rs17770186
chr17	45887172	45887173	rs62055544
chr17	45887194	45887195	rs62055545
chr17	45887200	45887201	rs62055546
chr17	45887388	45887389	rs62055547
chr17	45887532	45887533	rs62055548
chr17	45887696	45887697	rs113327263
chr17	45888313	45888314	rs62055550
chr17	45888588	45888589	rs62055552
chr17	45888811	45888812	rs62055553
chr17	45888893	45888894	rs62055554
chr17	45888915	45888916	rs62055555
chr17	45889382	45889383	rs62055556
chr17	45889428	45889429	rs62055557
chr17	45889588	45889589	rs62055558
chr17	45889771	45889772	rs62055559
chr17	45890195	45890196	rs79193046
chr17	45890852	45890853	rs17691466
chr17	45891205	45891206	rs62056760
chr17	45891507	45891508	rs55943606
chr17	45891570	45891571	rs55895732
chr17	45891627	45891628	rs55960528
chr17	45891652	45891653	rs55877243
chr17	45891769	45891770	rs17770296
chr17	45892412	45892413	rs17770337
chr17	45892466	45892467	rs62056773
chr17	45892534	45892535	rs62056774
chr17	45892585	45892586	rs62056775
chr17	45892628	45892629	rs62056776
chr17	45892741	45892742	rs78729125
chr17	45892787	45892788	rs17770343
chr17	45892936	45892937	rs62056777
chr17	45893295	45893296	rs17691610
chr17	45894114	45894115	rs80233201
chr17	45894418	45894419	rs11575895
chr17	45894570	45894571	rs62056779
chr17	45894571	45894572	NA
chr17	45894775	45894776	rs11575896
chr17	45895214	45895215	rs74457229
chr17	45895713	45895714	rs74548327
chr17	45895714	45895715	NA
chr17	45895866	45895867	rs76324150
chr17	45896041	45896042	rs113347741
chr17	45896046	45896047	rs78720789
chr17	45896285	45896286	rs62056780
chr17	45896532	45896533	rs62056781
chr17	45896698	45896699	rs74496580
chr17	45896863	45896864	rs62056782
chr17	45896987	45896988	rs113161176
chr17	45897109	45897110	rs80346216
chr17	45897110	45897111	rs76632685
chr17	45897896	45897897	rs62056785
chr17	45897918	45897919	rs62056786
chr17	45898048	45898049	rs62056789
chr17	45898050	45898051	rs62056790
chr17	45898697	45898698	rs62056791
chr17	45899260	45899263	rs77561671
chr17	45899277	45899278	rs62056792
chr17	45899651	45899652	rs62056793
chr17	45899682	45899683	rs62056794
chr17	45900335	45900336	rs1864324
chr17	45900460	45900461	rs1864325
chr17	45900674	45900675	rs62056795
chr17	45900753	45900754	rs62056796
chr17	45900939	45900940	rs56306380
chr17	45900941	45900942	rs55841786
chr17	45900953	45900954	rs55823844
chr17	45901167	45901168	rs1560310
chr17	45901237	45901238	rs1467962
chr17	45901258	45901259	rs1560311
chr17	45901567	45901570	rs1467963
chr17	45902137	45902138	rs62056801
chr17	45902255	45902256	rs113834264
chr17	45902604	45902605	rs2082068
chr17	45902605	45902606	rs930119
chr17	45903163	45903164	rs1984937
chr17	45903395	45903396	rs62056802
chr17	45903631	45903632	rs112003140
chr17	45903736	45903737	rs111689007
chr17	45904428	45904429	rs113589236
chr17	45904591	45904592	rs112275277
NA	45904696	NA	rs112216179
chr17	45904702	45904703	rs367820416
chr17	45904792	45904793	rs62056803
chr17	45904919	45904920	rs62056804
chr17	45905536	45905537	rs77084869
chr17	45905594	45905595	rs74573628
chr17	45905792	45905793	rs75617973
chr17	45905996	45905997	rs62056805
chr17	45906434	45906435	rs62056806
chr17	45907032	45907033	rs1467966
chr17	45907279	45907280	rs62056808
chr17	45907302	45907305	rs62056809
chr17	45907305	45907306	rs62056810
chr17	45907497	45907498	rs79492906
chr17	45907880	45907881	rs62056811
chr17	45908230	45908231	rs74509629
chr17	45908231	45908232	NA
chr17	45908295	45908296	rs79290980
chr17	45909029	45909030	rs1467968
chr17	45909053	45909054	rs4371195
chr17	45909065	45909066	rs12150125
chr17	45909095	45909096	rs12150527
chr17	45909787	45909788	rs62056812
chr17	45909817	45909818	rs111447859
chr17	45910356	45910357	rs28439143
chr17	45910434	45910435	rs56189701
chr17	45910838	45910839	rs2435204
chr17	45911256	45911257	rs62056835
chr17	45911517	45911518	rs62056837
chr17	45911720	45911721	rs62056838
chr17	45911854	45911855	rs62056839
chr17	45912322	45912323	rs62056840
chr17	45912531	45912532	rs112116311
chr17	45912542	45912543	rs78209533
chr17	45912674	45912675	rs62056841
chr17	45912705	45912706	rs79860128
chr17	45913552	45913553	rs17563965
chr17	45913905	45913906	rs17563986
chr17	45914414	45914415	rs17564020
chr17	45914521	45914522	rs55682376
chr17	45914866	45914867	rs55788678
chr17	45914877	45914878	rs56042957
chr17	45914916	45914917	rs55810795
chr17	45914938	45914939	rs55933304
chr17	45915089	45915090	rs62056848
chr17	45915214	45915215	rs62056850
chr17	45915439	45915440	rs62056851
chr17	45915572	45915573	rs62056856
chr17	45916884	45916886	NA
chr17	45916885	45916886	rs77926909
chr17	45916885	45916886	rs77926909
chr17	45916991	45916992	rs111541901
chr17	45917019	45917020	rs17649518
chr17	45917068	45917069	rs62056859
chr17	45917256	45917257	rs112647192
chr17	45917281	45917282	rs17649553
chr17	45917585	45917586	rs17649571
chr17	45917731	45917732	rs17564153
chr17	45918623	45918624	rs17649635
chr17	45919541	45919542	rs55760800
chr17	45919593	45919594	rs56303672
chr17	45920005	45920006	rs17649641
chr17	45920153	45920154	rs17564223
chr17	45920778	45920787	NA
chr17	45920784	45920785	rs62058962
chr17	45920784	45920785	rs62058962
chr17	45920961	45920962	rs1467969
chr17	45921207	45921208	rs1467970
chr17	45921400	45921401	rs767058
chr17	45921455	45921456	rs767057
chr17	45921543	45921544	rs767056
chr17	45922039	45922040	rs62058964
chr17	45922426	45922427	rs1476127
chr17	45922835	45922836	rs55929431
chr17	45923138	45923139	rs56002706
chr17	45923243	45923244	rs8078495
chr17	45923547	45923548	rs17649866
chr17	45923861	45923862	rs62058968
chr17	45924012	45924013	rs17564493
chr17	45924254	45924255	rs17649918
chr17	45924294	45924295	rs17649954
chr17	45924590	45924591	rs55685451
chr17	45924695	45924696	rs17564591
chr17	45924771	45924772	rs17564619
chr17	45925064	45925065	rs62059003
chr17	45925188	45925189	rs17650063
chr17	45925228	45925229	rs17564703
chr17	45925602	45925603	rs76090253
chr17	45926079	45926080	rs56197117
chr17	45926232	45926233	rs56249311
chr17	45926526	45926527	rs62059004
chr17	45926709	45926710	rs76500077
chr17	45927105	45927106	rs62059005
chr17	45927819	45927820	rs113313477
chr17	45927859	45927860	rs112439933
chr17	45927962	45927963	rs112454267
chr17	45927994	45927995	rs112166495
chr17	45928046	45928047	rs17564780
chr17	45928248	45928249	rs62059007
chr17	45928718	45928719	rs62059008
chr17	45928763	45928764	rs62059009
chr17	45928885	45928886	rs62061705
chr17	45929234	45929235	rs17564829
chr17	45929529	45929530	rs62061706
chr17	45929587	45929588	rs62061707
chr17	45929589	45929590	rs62061708
chr17	45930126	45930127	rs62061709
chr17	45930127	45930128	NA
chr17	45930360	45930361	rs62061710
chr17	45930397	45930398	rs62061711
chr17	45932509	45932510	rs62061712
chr17	45932554	45932555	rs7501759
chr17	45932673	45932674	rs2316782
chr17	45933038	45933039	rs62061713
chr17	45933085	45933086	rs62061714
chr17	45933294	45933295	rs113952577
chr17	45933617	45933618	rs78077519
chr17	45933651	45933652	rs17564871
chr17	45933706	45933707	rs17650258
chr17	45934159	45934160	rs62061715
chr17	45934382	45934383	rs17564948
chr17	45934458	45934459	rs17564983
chr17	45934729	45934730	rs62061716
chr17	45934976	45934977	rs17650335
chr17	45935096	45935097	rs17565025
chr17	45935548	45935549	rs77924424
chr17	45935622	45935623	rs62061719
chr17	45935657	45935658	rs17650381
chr17	45935736	45935737	rs17650417
chr17	45935822	45935823	rs62061720
chr17	45935979	45935980	rs62061721
chr17	45936108	45936109	rs79857651
chr17	45936116	45936117	rs113756354
chr17	45936571	45936572	rs12150111
chr17	45936770	45936771	rs12150460
chr17	45936896	45936897	rs12150195
chr17	45937017	45937018	rs55874169
chr17	45937614	45937619	rs62061723
chr17	45937615	45937616	rs62061724
chr17	45937615	45937616	rs62061724
chr17	45938079	45938080	rs12150229
chr17	45938097	45938098	rs12150230
chr17	45938257	45938258	rs12150576
chr17	45938378	45938379	rs12150235
chr17	45938449	45938450	rs12150242
chr17	45938562	45938563	rs12150104
chr17	45938974	45938975	rs62061726
chr17	45939095	45939096	rs113537106
chr17	45939757	45939758	rs62061727
chr17	45939813	45939814	rs62061728
chr17	45939916	45939917	rs62061729
chr17	45939975	45939976	rs62061730
chr17	45940299	45940300	rs62061731
chr17	45940574	45940575	rs62061732
chr17	45942276	45942277	rs62062769
chr17	45942313	45942314	rs62062770
chr17	45942915	45942916	rs62062771
chr17	45942947	45942948	rs62062772
chr17	45943178	45943179	rs62062773
chr17	45943694	45943695	rs79115768
chr17	45944096	45944097	rs62062774
chr17	45944332	45944333	rs2316784
chr17	45944350	45944351	rs4327091
chr17	45944377	45944378	rs4479290
chr17	45944676	45944677	rs62062776
chr17	45944701	45944702	rs62062777
chr17	45944952	45944953	rs75839508
chr17	45945009	45945010	rs75686108
chr17	45945066	45945067	rs79765413
chr17	45945067	45945068	rs78834738
chr17	45945161	45945162	rs62062778
chr17	45945210	45945211	rs62062779
chr17	45945226	45945227	rs62062780
chr17	45945265	45945266	rs62062781
chr17	45945720	45945721	rs62062782
chr17	45946153	45946154	rs62062783
chr17	45946475	45946476	rs35163442
chr17	45947195	45947196	rs62062785
chr17	45947498	45947499	rs62062787
chr17	45947539	45947540	rs62062788
chr17	45947540	45947541	NA
chr17	45947666	45947667	rs62062789
chr17	45947678	45947679	rs62062790
chr17	45947906	45947907	rs62062791
chr17	45947980	45947981	rs62062792
chr17	45948283	45948284	rs113395365
chr17	45948954	45948955	rs62062793
chr17	45949027	45949028	rs62062794
chr17	45949723	45949724	rs62062795
chr17	45949949	45949950	rs62062796
chr17	45949999	45950000	rs62062797
chr17	45950016	45950017	rs62062798
chr17	45950154	45950155	rs62062799
chr17	45950386	45950387	rs62062800
chr17	45950644	45950645	rs62062801
chr17	45950678	45950679	rs62062802
chr17	45950816	45950817	rs62062803
chr17	45951340	45951341	rs74903707
chr17	45951429	45951430	rs77017444
chr17	45952748	45952749	rs17650579
chr17	45952864	45952865	rs17650633
chr17	45952944	45952945	rs17650651
chr17	45953406	45953407	rs62062805
chr17	45954053	45954054	rs62062806
chr17	45954173	45954174	rs55978005
chr17	45954579	45954580	rs55946323
chr17	45954706	45954707	rs56317731
chr17	45955230	45955231	rs56080482
chr17	45955401	45955402	rs17571718
chr17	45955512	45955513	rs78555354
chr17	45955548	45955549	rs17571739
chr17	45955589	45955590	rs62062813
chr17	45955635	45955636	rs62063262
chr17	45955765	45955766	rs113520245
chr17	45955802	45955803	rs113277432
chr17	45955821	45955822	rs112950348
chr17	45956034	45956035	rs62063264
chr17	45956101	45956102	rs62063265
chr17	45956121	45956122	rs62063266
chr17	45956435	45956436	rs17571781
chr17	45956973	45956974	rs56201245
chr17	45956974	45956975	NA
chr17	45957119	45957120	rs56302057
chr17	45957208	45957209	rs55746658
chr17	45957306	45957307	rs56367860
chr17	45957466	45957467	rs62063269
chr17	45957492	45957493	rs17571809
chr17	45958000	45958001	rs17650771
chr17	45958149	45958150	rs77555455
chr17	45958339	45958340	rs17571857
chr17	45958762	45958763	rs112916880
chr17	45958920	45958921	rs62063275
chr17	45959420	45959421	rs17650818
chr17	45959547	45959548	rs62063278
chr17	45959569	45959570	rs62063279
chr17	45959712	45959713	rs113793114
chr17	45960124	45960125	rs17650842
chr17	45961641	45961642	rs17650860
chr17	45961676	45961677	rs62063282
chr17	45962149	45962150	rs17650872
chr17	45962324	45962325	rs17650901
chr17	45962753	45962754	rs55780945
chr17	45962754	45962755	NA
chr17	45963456	45963457	rs55711941
chr17	45963734	45963735	rs55709241
chr17	45963740	45963741	rs56280951
chr17	45964194	45964196	NA
chr17	45964195	45964199	rs112058117
chr17	45964195	45964199	rs112058117
NA	45964197	NA	rs537195745
chr17	45964450	45964451	rs112206871
chr17	45964854	45964857	rs56166491
chr17	45964994	45964995	rs56226437
chr17	45964999	45965000	rs55907036
chr17	45965416	45965417	rs56294117
chr17	45966011	45966012	rs62063291
chr17	45966269	45966270	rs62063292
chr17	45966452	45966453	rs62063293
chr17	45967064	45967065	rs62063295
chr17	45967141	45967142	rs17650991
chr17	45967573	45967574	rs113857334
chr17	45967618	45967619	rs17572147
chr17	45968107	45968108	rs77513497
chr17	45968607	45968608	rs17572169
chr17	45969849	45969850	rs62641967
chr17	45970242	45970243	rs74373419
chr17	45970956	45970957	rs62063298
chr17	45970969	45970970	rs62063299
chr17	45970983	45970984	rs62063300
chr17	45971572	45971577	NA
NA	45971573	NA	rs67305342
NA	45971574	NA	rs62063301
NA	45971576	NA	rs62063302
chr17	45971766	45971767	rs62063303
chr17	45971962	45971963	rs75242405
chr17	45972500	45972501	rs17572248
chr17	45972533	45972534	rs62063304
chr17	45972915	45972916	NA
chr17	45973028	45973029	NA
chr17	45973456	45973457	NA
chr17	45973483	45973484	NA
chr17	45974222	45974223	NA
chr17	45974245	45974246	NA
chr17	45974479	45974480	NA
chr17	45974557	45974558	NA
chr17	45974917	45974918	NA
chr17	45975366	45975367	NA
chr17	45975804	45975805	NA
chr17	45976081	45976082	NA
chr17	45976622	45976623	NA
chr17	45976870	45976871	NA
chr17	45977021	45977022	NA
chr17	45977229	45977230	NA
chr17	45978871	45978872	NA
chr17	45979066	45979067	NA
chr17	45979067	45979068	NA
chr17	45979400	45979401	NA
chr17	45979466	45979467	NA
chr17	45981494	45981495	NA
chr17	45982881	45982882	NA
chr17	45983911	45983912	NA
chr17	45991557	45991558	NA
chr17	46002672	46002673	NA
chr17	46003857	46003858	NA
chr17	46004095	46004096	NA
chr17	46004160	46004161	NA
chr17	46004814	46004815	NA
chr17	46005065	46005066	NA
chr17	46005074	46005075	NA
chr17	46005079	46005080	NA
chr17	46005147	46005148	NA
chr17	46005236	46005237	NA
chr17	46005614	46005615	NA
chr17	46006790	46006791	NA
chr17	46007166	46007167	NA
chr17	46007309	46007310	NA
chr17	46008733	46008734	NA
chr17	46009154	46009155	NA
chr17	46009359	46009411	NA
chr17	46009360	46009448	NA
chr17	46011405	46011406	NA
chr17	46011559	46011560	NA
chr17	46012196	46012197	NA
chr17	46012323	46012324	NA
chr17	46012348	46012349	NA
chr17	46012360	46012361	NA
chr17	46012781	46012782	NA
chr17	46012869	46012870	NA
chr17	46012972	46012973	NA
chr17	46013088	46013089	NA
chr17	46013275	46013280	NA
chr17	46013279	46013280	NA
chr17	46013279	46013280	NA
chr17	46013318	46013319	NA
chr17	46013337	46013338	NA
chr17	46013429	46013430	NA
chr17	46013487	46013488	NA
chr17	46013491	46013492	NA
chr17	46013828	46013829	NA
chr17	46014357	46014358	NA
chr17	46014741	46014742	NA
chr17	46014876	46014877	NA
chr17	46015130	46015131	NA
chr17	46015377	46015378	NA
chr17	46015434	46015435	NA
chr17	46015952	46015953	NA
chr17	46016129	46016130	NA
chr17	46016260	46016261	NA
chr17	46016386	46016387	NA
chr17	46016493	46016494	NA
chr17	46016597	46016598	NA
chr17	46016626	46016627	NA
chr17	46016627	46016628	NA
chr17	46016745	46016746	NA
chr17	46017007	46017008	NA
chr17	46017504	46017505	NA
chr17	46017688	46017689	NA
chr17	46018203	46018204	NA
chr17	46019119	46019120	NA
chr17	46021715	46021716	NA
chr17	46022302	46022303	NA
chr17	46022442	46022443	NA
chr17	46023186	46023187	NA
chr17	46023539	46023540	NA
chr17	46023549	46023550	NA
chr17	46023637	46023638	NA
chr17	46025237	46025238	NA
chr17	46025271	46025272	NA
chr17	46025498	46025499	NA
chr17	46025566	46025567	NA
chr17	46025567	46025568	NA
chr17	46025929	46025930	NA
chr17	46026249	46026250	NA
chr17	46026458	46026459	NA
chr17	46026459	46026460	NA
chr17	46026976	46026977	NA
chr17	46027142	46027143	NA
chr17	46028852	46028853	NA
chr17	46028853	46028854	NA
chr17	46029439	46029440	NA
chr17	46030733	46030734	NA
chr17	46030835	46030836	NA
chr17	46030988	46030989	NA
chr17	46031539	46031540	NA
chr17	46031881	46031882	NA
chr17	46033165	46033166	NA
chr17	46033174	46033175	NA
chr17	46033742	46033743	NA
chr17	46034246	46034247	NA
chr17	46034460	46034461	NA
chr17	46035018	46035019	NA
chr17	46035074	46035075	NA
chr17	46035271	46035272	NA
chr17	46035376	46035377	NA
chr17	46035857	46035858	NA
chr17	46035992	46035993	NA
chr17	46036124	46036125	NA
chr17	46036596	46036597	NA
chr17	46036851	46036852	NA
chr17	46036997	46036998	NA
chr17	46037005	46037006	NA
chr17	46037065	46037066	NA
chr17	46037707	46037708	NA
chr17	46037740	46037741	NA
chr17	46037984	46037985	NA
chr17	46038202	46038203	NA
chr17	46038363	46038364	NA
chr17	46038519	46038520	NA
chr17	46038871	46038872	NA
chr17	46038945	46038946	NA
chr17	46039752	46039753	NA
chr17	46040030	46040031	NA
chr17	46041481	46041482	NA
chr17	46041632	46041633	NA
chr17	46041953	46041954	NA
chr17	46042269	46042270	NA
chr17	46043075	46043076	NA
chr17	46043241	46043242	NA
chr17	46045529	46045530	NA
chr17	46045881	46045882	NA
chr17	46046318	46046319	NA
chr17	46046350	46046351	NA
chr17	46047168	46047169	NA
chr17	46047470	46047471	NA
chr17	46047699	46047700	NA
chr17	46047921	46047922	NA
chr17	46048117	46048118	NA
chr17	46048337	46048338	NA
chr17	46048851	46048852	NA
chr17	46049283	46049284	NA
chr17	46049306	46049307	NA
chr17	46049324	46049325	NA
chr17	46050758	46050759	NA
chr17	46051040	46051041	NA
chr17	46051886	46051887	NA
chr17	46052433	46052434	NA
chr17	46052518	46052519	NA
chr17	46053220	46053221	NA
chr17	46053511	46053512	NA
chr17	46053655	46053656	NA
chr17	46054192	46054193	NA
chr17	46054225	46054226	NA
chr17	46054255	46054256	NA
chr17	46054350	46054351	NA
chr17	46054431	46054432	NA
chr17	46054902	46054903	NA
chr17	46055012	46055013	NA
chr17	46055091	46055092	NA
chr17	46055225	46055226	NA
chr17	46055520	46055521	NA
chr17	46055775	46055776	NA
chr17	46055795	46055796	NA
chr17	46056029	46056030	NA
chr17	46056036	46056037	NA
chr17	46056167	46056168	NA
chr17	46056266	46056267	NA
chr17	46056281	46056282	NA
chr17	46056728	46056729	NA
chr17	46057024	46057025	NA
chr17	46057543	46057544	NA
chr17	46057617	46057618	NA
chr17	46057992	46057993	NA
chr17	46058618	46058619	NA
chr17	46059210	46059211	NA
chr17	46059267	46059268	NA
chr17	46059396	46059397	NA
chr17	46059436	46059437	NA
chr17	46059703	46059704	NA
chr17	46059944	46059945	NA
chr17	46060558	46060559	NA
chr17	46062295	46062296	NA
chr17	46062974	46062975	NA
chr17	46063980	46063981	NA
chr17	46064365	46064366	NA
chr17	46064754	46064755	NA
chr17	46065060	46065061	NA
chr17	46065199	46065200	NA
chr17	46065296	46065297	NA
chr17	46065512	46065513	NA
chr17	46065977	46065978	NA
chr17	46066117	46066118	NA
chr17	46066978	46066979	NA
chr17	46067020	46067021	NA
chr17	46067021	46067022	NA
chr17	46067267	46067268	NA
chr17	46068006	46068007	NA
chr17	46068225	46068226	NA
chr17	46068493	46068494	NA
chr17	46068969	46068970	NA
chr17	46068990	46068991	NA
chr17	46069084	46069085	NA
chr17	46069200	46069201	NA
chr17	46070044	46070045	NA
chr17	46070207	46070208	NA
chr17	46070354	46070355	NA
chr17	46071930	46071931	NA
chr17	46072214	46072215	NA
chr17	46072374	46072375	NA
chr17	46072675	46072676	NA
chr17	46072796	46072797	NA
chr17	46072866	46072867	NA
chr17	46073097	46073098	NA
chr17	46073553	46073554	NA
chr17	46073789	46073790	NA
chr17	46074300	46074301	NA
chr17	46075023	46075024	NA
chr17	46075080	46075081	NA
chr17	46075393	46075394	NA
chr17	46075777	46075778	NA
chr17	46075860	46075861	NA
chr17	46075891	46075892	NA
chr17	46076259	46076260	NA
chr17	46076666	46076667	NA
chr17	46076681	46076682	NA
chr17	46076738	46076739	NA
chr17	46077026	46077027	NA
chr17	46077094	46077095	NA
chr17	46077240	46077241	NA
chr17	46077579	46077580	NA
chr17	46077790	46077791	NA
chr17	46078340	46078341	NA
chr17	46078800	46078801	NA
chr17	46080230	46080231	NA
chr17	46080255	46080256	NA
chr17	46080625	46080626	NA
chr17	46081735	46081736	NA
chr17	46082188	46082189	NA
chr17	46082264	46082265	NA
chr17	46082305	46082306	NA
chr17	46082328	46082329	NA
chr17	46082358	46082359	NA
chr17	46082482	46082483	NA
chr17	46082621	46082622	NA

## Sheet: SD2-HaplotypeFrequencyKANSL1
pop	N	H1.B1	H1.B2	H1.B3	H2.a1	H2.a2
ASW	59	0.864407	0.0508475	0	0.00847458	0.0762712
ACB	95	0.942105	0.0210526	0	0.0157895	0.0210526
GWD	113	0.995575	0	0	0	0.00442478
MSL	85	1	0	0	0	0
Kumasi	88	0.965909	0		0.0340909	0
Fulani Benin	27	0.944444	0.0185185		0.037037	0
Mozabite	25	0.76	0.1	0	0.02	0.12
YRI	106	1	0	0	0	0
Mbuti	14	0.928571	0	0	0.0714286	0
ESN	98	1	0	0	0	0
Bariba	24	1	0	0	0	0
Mende	2	1	0	0	0	0
Saharawi	2	0.75	0.25	0	0	0
Himba	31	0.983871	0	0	0.016129	0
Mandenka	23	0.956522	0	0	0	0.0434783
Bantu Herero	2	1	0	0	0	0
Ju hoan North	4	1	0	0	0	0
Nama	23	1	0	0	0	0
San	2	1	0	0	0	0
Biaka	26	0.980769	0	0	0.0192308	0
Khomani San	2	0.75	0	0	0.25	0
Bantu South Africa	4	1	0	0	0	0
Bantu Tswana	2	1	0	0	0	0
Dinka	3	1	0	0	0	0
Masai	2	1	0	0	0	0
Sheko	35	0.957143	0	0	0.0285714	0.0142857
Majang	6	0.916667			0.0833333
LWK	96	0.994792	0	0	0.00520833	0
Bench	32	1	0	0	0	0
Chabu	24	0.979167	0	0	0.0208333	0
Bantu Kenya	10	1	0	0	0	0
Luo	2	1	0	0	0	0
Somali	1	1	0	0	0	0
ACB	95	0.942105	0.0210526	0	0.0157895	0.0210526
ASW	59	0.864407	0.0508475	0	0.00847458	0.0762712
Adygei	17	0.705882	0.0882353	0	0.147059	0.0588235
BEB	85	0.529412	0.429412	0	0	0.0411765
Balochi	24	0.4375	0.479167	0	0.0208333	0.0625
Bantu Kenya	10	1	0	0	0	0
Bantu South Africa	4	1	0	0	0	0
Basque	23	0.521739	0.23913	0	0	0.23913
Bedouin	43	0.709302	0.0348837	0	0.0232558	0.232558
Bergamo Italian	9	0.555556	0.166667	0	0.111111	0.166667
Biaka	26	0.980769	0	0	0.0192308	0
Bougainville	13	1	0	0	0	0
Brahui	23	0.652174	0.282609	0	0.0434783	0.0217391
Burusho	24	0.791667	0.145833	0	0	0.0625
CDX	93	1	0	0	0	0
CEU	97	0.530928	0.252577	0.00515464	0.0103093	0.201031
CHB	103	1	0	0	0	0
CHS	105	1	0	0	0	0
CLM	92	0.625	0.179348	0.0108696	0.00543478	0.179348
Cambodian	10	0.95	0.05	0	0	0
Dai	9	1	0	0	0	0
Daur	9	1	0	0	0	0
Druze	42	0.666667	0.0595238	0	0.0238095	0.25
ESN	98	1	0	0	0	0
FIN	98	0.744898	0.147959	0	0	0.107143
French	26	0.461538	0.326923	0	0	0.211538
GBR	90	0.522222	0.227778	0	0.0111111	0.238889
GIH	103	0.480583	0.412621	0.0145631	0.00970874	0.0825243
GWD	113	0.995575	0	0	0	0.00442478
Han	33	1	0	0	0	0
Hazara	20	0.725	0.25	0	0.025	0
Hezhen	9	1	0	0	0	0
IBS	103	0.563107	0.169903	0	0.00485437	0.262136
ITU	101	0.287129	0.628713	0.039604	0.0049505	0.039604
JPT	101	0.99505	0	0	0	0.0049505
KHV	99	1	0	0	0	0
Kalash	23	0.673913	0.217391	0	0	0.108696
Karitiana	3	1	0	0	0	0
LWK	96	0.994792	0	0	0.00520833	0
Lahu	8	1	0	0	0	0
MSL	85	1	0	0	0	0
MXL	64	0.726562	0.101562	0	0.015625	0.15625
Makrani	23	0.456522	0.369565	0.0217391	0.0434783	0.108696
Mandenka	23	0.956522	0	0	0	0.0434783
Maya	19	0.947368	0	0	0	0.0526316
Mbuti	14	0.928571	0	0	0.0714286	0
Miao	10	1	0	0	0	0
Mongolian	8	0.9375	0.0625	0	0	0
Mozabite	25	0.76	0.1	0	0.02	0.12
Naxi	8	1	0	0	0	0
Orcadian	15	0.533333	0.2	0	0	0.266667
Oroqen	8	1	0	0	0	0
PEL	84	0.916667	0.0178571	0	0	0.0654762
PJL	95	0.442105	0.452632	0.00526316	0.0263158	0.0736842
PUR	103	0.713592	0.0873786	0	0.00485437	0.194175
Palestinian	46	0.641304	0.108696	0	0.0217391	0.228261
Papuan	3	1	0	0	0	0
Pathan	24	0.604167	0.3125	0	0	0.0833333
Pima	14	1	0	0	0	0
Russian	25	0.7	0.2	0	0	0.1
STU	101	0.321782	0.628713	0.0247525	0.0049505	0.019802
Sardinian	27	0.5	0.203704	0	0.0555556	0.240741
She	10	1	0	0	0	0
Sindhi	24	0.645833	0.270833	0	0.0208333	0.0625
Surui	8	1	0	0	0	0
TSI	103	0.480583	0.150485	0.00970874	0.0533981	0.305825
Tu	10	1	0	0	0	0
Tujia	10	1	0	0	0	0
Uygur	7	0.857143	0.142857	0	0	0
Xibo	9	1	0	0	0	0
YRI	106	1	0	0	0	0
Yakut	25	0.96	0	0	0.02	0.02
Yi	10	1	0	0	0	0
Abkhasian	2	0.75	0.25	0	0	0
Albanian	1	0	1	0	0	0
Aleut	2	0.75	0.25	0	0	0
Altaian	1	1	0	0	0	0
Ami	2	1	0	0	0	0
Armenian	2	0.75	0	0	0	0.25
Atayal	1	1	0	0	0	0
Australian	1	1	0	0	0	0
BantuHerero	2	1	0	0	0	0
BantuKenya	2	1	0	0	0	0
BantuTswana	2	1	0	0	0	0
BedouinB	2	0.75	0	0	0	0.25
Bengali	2	0.75	0.25	0	0	0
Bergamo	1	0	0	0	0	1
Brahmin	2	0.5	0.25	0.25	0	0
Bulgarian	2	0	0.25	0.25	0.25	0.25
Burmese	2	1	0	0	0	0
Chane	1	1	0	0	0	0
Chechen	1	0.5	0.5	0	0	0
Chukchi	1	1	0	0	0	0
Colombian	5	1	0	0	0	0
Crete	2	0	0.25	0	0.5	0.25
Czech	1	1	0	0	0	0
Dusun	1	1	0	0	0	0
English	2	0.75	0	0	0	0.25
Esan	2	1	0	0	0	0
Eskimo Chaplin	1	1	0	0	0	0
Eskimo Naukan	2	1	0	0	0	0
Eskimo Sireniki	2	1	0	0	0	0
Estonian	2	1	0	0	0	0
Even	3	1	0	0	0	0
Finnish	3	0.333333	0.333333	0	0	0.333333
Gambian	2	1	0	0	0	0
Georgian	2	0.75	0.25	0	0	0
Greek	2	1	0	0	0	0
Hawaiian	1	1	0	0	0	0
Hungarian	2	1	0	0	0	0
Icelandic	2	0.5	0.5	0	0	0
Igorot	2	1	0	0	0	0
Iranian	2	0.75	0.25	0	0	0
Iraqi Jew	2	0.75	0	0	0	0.25
Irula	2	0	0.75	0.25	0	0
Itelman	1	1	0	0	0	0
Japanese	29	1	0	0	0	0
Jordanian	3	0.333333	0.333333	0	0	0.333333
Kapu	2	0.25	0.75	0	0	0
Khonda Dora	1	1	0	0	0	0
Kinh	2	1	0	0	0	0
Korean	2	1	0	0	0	0
Kusunda	2	1	0	0	0	0
Kyrgyz	2	1	0	0	0	0
Lezgin	2	0.75	0.25	0	0	0
Luhya	2	1	0	0	0	0
Madiga	2	0	1	0	0	0
Mala	2	0	1	0	0	0
Mansi	2	1	0	0	0	0
Maori	1	1	0	0	0	0
Mayan	2	1	0	0	0	0
Mixe	3	1	0	0	0	0
Mixtec	2	1	0	0	0	0
Mongola	2	0.75	0	0	0	0.25
North Ossetian	2	0.5	0.5	0	0	0
Northern Han	10	0.9	0.05	0	0	0.05
Norwegian	1	0	0	0	0	1
Papuan Sepik	2	1	0	0	0	0
Papuan Highlands	6	1	0	0	0	0
Papuan	6	1	0	0	0	0
Piapoco	2	1	0	0	0	0
Polish	1	0.5	0.5	0	0	0
Punjabi	4	0.75	0.125	0	0	0.125
Quechua	3	1	0	0	0	0
Relli	2	0.75	0.25	0	0	0
Saami	2	1	0	0	0	0
Samaritan	1	0.5	0	0	0	0.5
Spanish	2	0.5	0	0	0	0.5
Tajik	2	0.75	0.25	0	0	0
Thai	2	1	0	0	0	0
Tlingit	2	1	0	0	0	0
Tubalar	2	0.75	0	0	0	0.25
Turkish	2	0.25	0.5	0	0.25	0
Tuscan	8	0.5	0.1875	0	0.1875	0.125
Ulchi	2	1	0	0	0	0
Yadava	2	0.25	0.75	0	0	0
Yemenite Jew	2	0.5	0	0	0	0.5
Yoruba	21	1	0	0	0	0
Zapotec	2	1	0	0	0	0

## Sheet: SD3-HaplotypeFrequencyNSF
pop	N	y1	y2	y3	y4	y5	y6+	average y
Abkhasian	1	0.5	0.5	0	0	0	0	2.81425
ACB	95	0.2	0.410526	0.336842	0.0421053	0.0105263	0	3.24429
Adygei	17	0.117647	0.294118	0.352941	0.0588235	0.176471	0	4.03631
Albanian	1	1	0	0	0	0	0	2.48529
Aleut	2	1	0	0	0	0	0	2.39255
Altaian	1	0	0	0	1	0	0	5.31009
Ami	1	0	0	0.5	0.5	0	0	4.86831
Armenian	1	0	0	0	0.5	0	0.5	5.98882
ASW	59	0.186441	0.338983	0.423729	0.0508475	0	0	3.35623
Atayal	1	0	0	0	1	0	0	5.37231
Australian	1	0	0	1	0	0	0	3.82441
Balochi	24	0.5	0.333333	0.166667	0	0	0	2.87313
Bantu Kenya	12	0	0.583333	0.25	0.166667	0	0	3.54085
Bantu South Africa	8	0	0.5	0.375	0.125	0	0	3.71863
Basque	18	0.130435	0.434783	0.173913	0.173913	0.0434783	0.0434783	3.87875
BEB	87	0.436782	0.16092	0.241379	0.091954	0.0689655	0	3.26923
Bedouin	45	0.333333	0.377778	0.177778	0.0666667	0.0444444	0	3.20401
Bergamo Italian	5	0.1	0.4	0.4	0.1	0	0	3.72611
Biaka	26	0.0769231	0.346154	0.269231	0.307692	0	0	3.75776
Bougainville	12	0.538462	0.307692	0.0769231	0.0769231	0	0	2.70683
Brahmin	1	0.5	0.5	0	0	0	0	2.837
Brahui	23	0.391304	0.478261	0.0434783	0.0869565	0	0	2.99478
Bulgarian	2	0	1	0	0	0	0	3.21205
Burmese	1	0.5	0	0	0.5	0	0	3.76526
Burusho	24	0.25	0.208333	0.291667	0.166667	0	0.0833333	3.84585
Cambodian	6	0.3	0	0.3	0.1	0.2	0.1	4.21897
CDX	82	0.215054	0.11828	0.333333	0.150538	0.11828	0.0645161	4.04021
CEU	97	0.268041	0.329897	0.216495	0.154639	0.0309278	0	3.40193
Chane	1	0	0	0	1	0	0	4.4522
CHB	86	0.174757	0.165049	0.339806	0.126214	0.165049	0.0291262	3.9838
Chechen	1	0	0	1	0	0	0	4.35397
CHS	91	0.180952	0.133333	0.342857	0.133333	0.152381	0.0571429	4.12396
Chukchi	1	1	0	0	0	0	0	2.37568
CLM	97	0.329897	0.278351	0.237113	0.103093	0.0515464	0	3.33762
Czech	1	1	0	0	0	0	0	2.24498
Dai	6	0.222222	0.333333	0.111111	0.111111	0	0.222222	4.16312
Daur	7	0.111111	0.111111	0.444444	0.111111	0.222222	0	4.27014
Dinka	3	0	0	0.666667	0.333333	0	0	4.33917
Druze	42	0.285714	0.357143	0.214286	0.142857	0	0	3.35335
Dusun	1	1	0	0	0	0	0	2.30745
Eskimo	3	0	0.2	0.2	0.2	0	0.4	6.08086
ESN	99	0.18	0.42	0.34	0.04	0.01	0.01	3.28359
Estonian	1	0	0	0.5	0	0	0.5	5.75864
Even	3	0.666667	0	0	0.333333	0	0	2.97991
FIN	88	0.277228	0.158416	0.306931	0.128713	0.128713	0	3.71514
French	26	0.384615	0.269231	0.192308	0.115385	0.0384615	0	3.29969
Gambian	2	1	0	0	0	0	0	2.2009
GBR	92	0.26087	0.347826	0.25	0.119565	0.0217391	0	3.35757
Georgian	2	1	0	0	0	0	0	2.32905
GIH	103	0.368932	0.339806	0.223301	0.0582524	0.00970874	0	3.0551
Greek	3	0	0.5	0.25	0.25	0	0	3.73774
GWD	113	0.274336	0.442478	0.238938	0.0353982	0.00884956	0	3.06336
Han	43	0.186047	0.0930233	0.232558	0.27907	0.162791	0.0465116	4.37255
Hawaiian	1	0	0	1	0	0	0	4.39149
Hazara	20	0.4	0.2	0.3	0.1	0	0	3.22373
Hezhen	6	0.333333	0.111111	0.222222	0.111111	0.222222	0	3.90602
Hungarian	1	0	0	0	0.5	0	0.5	6.38034
IBS	103	0.281553	0.31068	0.252427	0.126214	0.0194175	0.00970874	3.39769
Icelandic	1	0.5	0.5	0	0	0	0	2.88025
Igorot	1	0	0	0	0.5	0	0.5	5.89207
Iranian	1	0.5	0	0	0.5	0	0	3.38635
Iraqi_Jew	1	0.5	0	0.5	0	0	0	2.992
Irula	2	1	0	0	0	0	0	2.38784
Itelman	1	0	1	0	0	0	0	3.39262
ITU	100	0.683168	0.158416	0.138614	0.00990099	0.00990099	0	2.60791
Jordanian	3	0.333333	0.666667	0	0	0	0	2.87517
JPT	130	0.2	0.161538	0.315385	0.138462	0.146154	0.0384615	3.96205
Ju_hoan_North	4	0	0	0.75	0.25	0	0	4.40095
Kalash	14	0.173913	0.130435	0.304348	0.130435	0.130435	0.130435	4.43351
Kapu	1	0.5	0	0	0.5	0	0	3.46361
Karitiana	3	0	0	0.666667	0	0	0.333333	5.03915
Khomani_San	1	0	0	0	0.5	0.5	0	5.38094
Khonda_Dora	1	1	0	0	0	0	0	2.32532
KHV	99	0.30303	0.10101	0.252525	0.131313	0.141414	0.0707071	3.91375
Kinh	1	0.5	0	0	0	0.5	0	4.0237
Korean	1	0	0.5	0.5	0	0	0	3.81333
Kusunda	1	0	0	0	0.5	0	0.5	6.77533
Kyrgyz	1	0	0	0.5	0	0.5	0	5.21685
Lahu	6	0.25	0.25	0.375	0	0.125	0	3.64585
Lezgin	1	0	0	0.5	0	0	0.5	5.82942
Luhya	1	0.5	0.5	0	0	0	0	2.74674
Luo	2	0	1	0	0	0	0	3.17661
LWK	96	0.15625	0.40625	0.34375	0.0729167	0.0208333	0	3.35595
Madiga	2	1	0	0	0	0	0	2.41248
Makrani	23	0.608696	0.130435	0.173913	0.0869565	0	0	2.9214
Mala	2	1	0	0	0	0	0	2.37881
Mandenka	17	0.26087	0.434783	0.26087	0.0434783	0	0	3.06726
Mansi	2	0	0	0	1	0	0	4.51587
Maori	1	0	0	0	0	0	1	6.66763
Masai	1	0.5	0.5	0	0	0	0	2.83083
Maya	11	0.238095	0.238095	0.238095	0.285714	0	0	3.61462
Mbuti	14	0.142857	0.285714	0.5	0.0714286	0	0	3.49976
Mende	2	0	1	0	0	0	0	3.23899
Miao	10	0	0	0.3	0.2	0	0.5	5.85073
Mixe	3	0	0.333333	0.666667	0	0	0	3.85606
Mixtec	2	0	1	0	0	0	0	3.15056
Mongola	1	0	0.5	0	0	0.5	0	4.41756
Mongolian	8	0.125	0	0.5	0.375	0	0	4.15315
Mozabite	17	0.32	0.32	0.16	0.12	0.08	0	3.3738
MSL	85	0.176471	0.517647	0.235294	0.0705882	0	0	3.18936
MXL	64	0.203125	0.328125	0.21875	0.125	0.109375	0.015625	3.66016
Naxi	6	0.25	0.125	0	0.375	0.25	0	4.30244
North_Ossetian	2	0	1	0	0	0	0	2.89212
Norwegian	1	0	0	1	0	0	0	4.3688
Orcadian	10	0.333333	0.333333	0	0.2	0.133333	0	3.70792
Oroqen	8	0	0.25	0.625	0.125	0	0	4.05382
Palestinian	46	0.369565	0.434783	0.152174	0.0434783	0	0	2.97294
Papuan	17	1	0	0	0	0	0	2.02864
Pathan	24	0.458333	0.125	0.208333	0.0416667	0.166667	0	3.45074
PEL	84	0.202381	0.166667	0.285714	0.22619	0.0952381	0.0238095	3.9535
Piapoco	1	0.5	0	0	0	0	0.5	4.37582
Pima	14	0	0.214286	0.428571	0.357143	0	0	4.14715
PJL	99	0.444444	0.282828	0.171717	0.0505051	0.040404	0.010101	3.05587
Polish	1	0	1	0	0	0	0	3.43848
PUR	103	0.300971	0.378641	0.213592	0.0679612	0.0291262	0.00970874	3.21159
Quechua	3	0	0	1	0	0	0	4.12785
Relli	1	0.5	0	0	0.5	0	0	3.4283
Russian	23	0.4	0.12	0.32	0.08	0.08	0	3.49494
Saami	1	0	0	0.5	0.5	0	0	4.8564
Saharawi	2	1	0	0	0	0	0	2.36095
Samaritan	1	0	1	0	0	0	0	3.40073
San	1	0	0.5	0.5	0	0	0	3.46963
Sardinian	27	0.37037	0.444444	0.148148	0.037037	0	0	3.02692
She	8	0.2	0	0.6	0.2	0	0	3.92339
Sindhi	23	0.375	0.333333	0.208333	0.0416667	0.0416667	0	3.18098
Somali	1	0	1	0	0	0	0	3.15576
Spanish	1	0	0.5	0	0	0.5	0	4.34611
STU	101	0.70297	0.108911	0.158416	0.029703	0	0	2.61144
Surui	6	0.625	0	0.125	0.125	0.125	0	3.14962
Tajik	1	0.5	0	0.5	0	0	0	3.31364
Thai	1	0	0	0.5	0	0.5	0	5.29589
Tlingit	1	0.5	0	0	0.5	0	0	3.33234
TSI	111	0.225225	0.36036	0.324324	0.0720721	0.018018	0	3.37962
Tu	6	0.1	0.2	0.3	0.2	0.2	0	4.2924
Tubalar	1	0	0	0	0.5	0.5	0	5.30891
Tujia	4	0	0.3	0	0.3	0.1	0.3	5.16558
Turkish	1	0.5	0	0	0	0.5	0	3.87528
Ulchi	1	0.5	0	0.5	0	0	0	3.23228
Uygur	6	0.142857	0.142857	0.428571	0.285714	0	0	4.00458
Xibo	7	0.111111	0.111111	0	0.222222	0.444444	0.111111	5.04196
Yadava	2	1	0	0	0	0	0	2.32907
Yakut	21	0.16	0.16	0.24	0.32	0.08	0.04	4.23575
Yemenite_Jew	2	0	1	0	0	0	0	3.36656
Yi	6	0.3	0.1	0.3	0.1	0.2	0	3.94722
YRI	127	0.220472	0.393701	0.307087	0.0787402	0	0	3.22545
Zapotec	2	0	1	0	0	0	0	3.18452

## Sheet: SD4-DCO
sample	track_start	track_end	block_length	n_windows	original_genotype	reassigned_genotype	superpop	region
HGDP00070	45440001	45480001	50000	5	H1H1	H1H2	CSA	CSA
HGDP00070	45600001	45620001	30000	3	H1H1	H1H2	CSA	CSA
HGDP00070	46260001	46270001	20000	2	H1H1	H1H2	CSA	CSA
NA20752	45440001	45480001	50000	5	H1H1	H1H2	EUR	EUR
NA20752	46250001	46300001	60000	6	H1H1	H1H2	EUR	EUR
HG02224	45440001	45480001	50000	5	H1H1	H1H2	EUR	EUR
HG02224	45600001	45620001	30000	3	H1H1	H1H2	EUR	EUR
HG02224	46230001	46300001	80000	8	H1H1	H1H2	EUR	EUR
HG03755	45440001	45480001	50000	5	H1H1	H1H2	SAS	SAS
HG03755	45600001	45620001	30000	3	H1H1	H1H2	SAS	SAS
HG03755	46240001	46300001	70000	7	H1H1	H1H2	SAS	SAS
HG03521	45730001	45760001	40000	4	H1H1	H1H2	AFR	AFR
HG03521	45970001	46010001	50000	5	H1H1	H1H2	AFR	AFR
HG02332	45970001	46010001	50000	5	H1H1	H1H2	AFR	AFR
NA20276	45970001	46010001	50000	5	H1H1	H1H2	AFR	AFR
HG02968	45990001	46010001	30000	3	H1H1	H1H2	AFR	AFR
HG03311	45990001	46010001	30000	3	H1H1	H1H2	AFR	AFR
HG01623	45590001	45600001	20000	2	H1H1	H1H2	EUR	EUR
HG01623	46250001	46270001	30000	3	H1H1	H1H2	EUR	EUR
HG02557	45470001	45480001	20000	2	H1H1	H1H2	AFR	AFR
NA19025	45470001	45480001	20000	2	H1H1	H1H2	AFR	AFR
HG03081	45750001	45760001	20000	2	H1H1	H1H2	AFR	AFR
HG02545	45750001	45760001	20000	2	H1H1	H1H2	AFR	AFR
HG02667	45750001	45760001	20000	2	H1H1	H1H2	AFR	AFR
NA20317	45720001	45770001	60000	6	H1H1	H1H2	AFR	AFR
NA19913	45720001	45770001	60000	6	H1H1	H1H2	AFR	AFR
NA19904	45720001	45770001	60000	6	H1H1	H1H2	AFR	AFR
NA19700	45720001	45770001	60000	6	H1H1	H1H2	AFR	AFR
NA19439	45720001	45770001	60000	6	H1H1	H1H2	AFR	AFR
NA19429	45720001	45770001	60000	6	H1H1	H1H2	AFR	AFR
NA19378	45720001	45770001	60000	6	H1H1	H1H2	AFR	AFR
HGDP01416	45720001	45770001	60000	6	H1H1	H1H2	AFR	AFR
HG04153	45720001	45770001	60000	6	H1H1	H1H2	SAS	SAS
HG03469	45720001	45770001	60000	6	H1H1	H1H2	AFR	AFR
HG04001	45720001	45770001	60000	6	H1H1	H1H2	SAS	SAS
NA20287	45730001	45750001	30000	3	H1H1	H1H2	AFR	AFR
HG02634	45730001	45750001	30000	3	H1H1	H1H2	AFR	AFR
HG03548	45730001	45750001	30000	3	H1H1	H1H2	AFR	AFR
NA20359	45730001	45760001	40000	4	H1H1	H1H2	AFR	AFR
NA19920	45730001	45760001	40000	4	H1H1	H1H2	AFR	AFR
NA19380	45730001	45760001	40000	4	H1H1	H1H2	AFR	AFR
NA19307	45730001	45760001	40000	4	H1H1	H1H2	AFR	AFR
NA19030	45730001	45760001	40000	4	H1H1	H1H2	AFR	AFR
NA19023	45730001	45760001	40000	4	H1H1	H1H2	AFR	AFR
HGDP01285	45730001	45760001	40000	4	H1H1	H1H2	AFR	AFR
HGDP01086	45730001	45760001	40000	4	H1H1	H1H2	AFR	AFR
HGDP00984	45730001	45760001	40000	4	H1H1	H1H2	AFR	AFR
HGDP00917	45730001	45760001	40000	4	H1H1	H1H2	AFR	AFR
HGDP00907	45730001	45760001	40000	4	H1H1	H1H2	AFR	AFR
HGDP00703	45730001	45760001	40000	4	H1H1	H1H2	AMR	AMR
HGDP00471	45730001	45760001	40000	4	H1H1	H1H2	AFR	AFR
HG03382	45730001	45760001	40000	4	H1H1	H1H2	AFR	AFR
HG03193	45730001	45760001	40000	4	H1H1	H1H2	AFR	AFR
HG03163	45730001	45760001	40000	4	H1H1	H1H2	AFR	AFR
HG03130	45730001	45760001	40000	4	H1H1	H1H2	AFR	AFR
HG03088	45730001	45760001	40000	4	H1H1	H1H2	AFR	AFR
HG03086	45730001	45760001	40000	4	H1H1	H1H2	AFR	AFR
HG03069	45730001	45760001	40000	4	H1H1	H1H2	AFR	AFR
HG03066	45730001	45760001	40000	4	H1H1	H1H2	AFR	AFR
HG03063	45730001	45760001	40000	4	H1H1	H1H2	AFR	AFR
HG02946	45730001	45760001	40000	4	H1H1	H1H2	AFR	AFR
HG02799	45730001	45760001	40000	4	H1H1	H1H2	AFR	AFR
HG02465	45730001	45760001	40000	4	H1H1	H1H2	AFR	AFR
HG02594	45730001	45760001	40000	4	H1H1	H1H2	AFR	AFR
HG02541	45720001	45760001	50000	5	H1H1	H1H2	AFR	AFR
HG02666	45720001	45760001	50000	5	H1H1	H1H2	AFR	AFR
HGDP00931	45440001	45480001	50000	5	H1H1	H1H2	AFR	AFR
HGDP00931	45730001	45760001	40000	4	H1H1	H1H2	AFR	AFR
NA19334	45440001	45480001	50000	5	H1H1	H1H2	AFR	AFR
NA19334	45730001	45760001	40000	4	H1H1	H1H2	AFR	AFR
HG03304	45440001	45480001	50000	5	H1H1	H1H2	AFR	AFR
HG03304	45760001	45770001	20000	2	H1H1	H1H2	AFR	AFR
HG03132	45440001	45480001	50000	5	H1H1	H1H2	AFR	AFR
HG03132	45760001	45770001	20000	2	H1H1	H1H2	AFR	AFR
HG02558	45440001	45480001	50000	5	H1H1	H1H2	AFR	AFR
HG02558	45760001	45770001	20000	2	H1H1	H1H2	AFR	AFR
HG02941	45440001	45480001	50000	5	H1H1	H1H2	AFR	AFR
HG02941	45760001	45770001	20000	2	H1H1	H1H2	AFR	AFR
NA20351	45440001	45470001	40000	4	H1H1	H1H2	AFR	AFR
NA19471	45440001	45470001	40000	4	H1H1	H1H2	AFR	AFR
HGDP00581	45440001	45470001	40000	4	H1H1	H1H2	SAS	SAS
HGDP00573	45440001	45470001	40000	4	H1H1	H1H2	SAS	SAS
HG03135	45440001	45470001	40000	4	H1H1	H1H2	AFR	AFR
HG02613	45440001	45470001	40000	4	H1H1	H1H2	AFR	AFR
HG00324	45440001	45470001	40000	4	H1H1	H1H2	EUR	EUR
HG01679	45440001	45470001	40000	4	H1H1	H1H2	EUR	EUR
NA20357	45440001	45480001	50000	5	H1H1	H1H2	AFR	AFR
NA19473	45440001	45480001	50000	5	H1H1	H1H2	AFR	AFR
NA19454	45440001	45480001	50000	5	H1H1	H1H2	AFR	AFR
NA19452	45440001	45480001	50000	5	H1H1	H1H2	AFR	AFR
NA19403	45440001	45480001	50000	5	H1H1	H1H2	AFR	AFR
NA19399	45440001	45480001	50000	5	H1H1	H1H2	AFR	AFR
NA19394	45440001	45480001	50000	5	H1H1	H1H2	AFR	AFR
NA19328	45440001	45480001	50000	5	H1H1	H1H2	AFR	AFR
NA19316	45440001	45480001	50000	5	H1H1	H1H2	AFR	AFR
HGDP01388	45440001	45480001	50000	5	H1H1	H1H2	EUR	EUR
HGDP00940	45440001	45480001	50000	5	H1H1	H1H2	AFR	AFR
HGDP00935	45440001	45480001	50000	5	H1H1	H1H2	AFR	AFR
HGDP00738	45440001	45480001	50000	5	H1H1	H1H2	SAS	SAS
HGDP00470	45440001	45480001	50000	5	H1H1	H1H2	AFR	AFR
HGDP00469	45440001	45480001	50000	5	H1H1	H1H2	AFR	AFR
HGDP00464	45440001	45480001	50000	5	H1H1	H1H2	AFR	AFR
HGDP00458	45440001	45480001	50000	5	H1H1	H1H2	AFR	AFR
HG03578	45440001	45480001	50000	5	H1H1	H1H2	AFR	AFR
HG03366	45440001	45480001	50000	5	H1H1	H1H2	AFR	AFR
HG03352	45440001	45480001	50000	5	H1H1	H1H2	AFR	AFR
HG03064	45440001	45480001	50000	5	H1H1	H1H2	AFR	AFR
HG03027	45440001	45480001	50000	5	H1H1	H1H2	AFR	AFR
HG02805	45440001	45480001	50000	5	H1H1	H1H2	AFR	AFR
HG02645	45440001	45480001	50000	5	H1H1	H1H2	AFR	AFR
HG02471	45440001	45480001	50000	5	H1H1	H1H2	AFR	AFR
HG02051	45440001	45480001	50000	5	H1H1	H1H2	AFR	AFR
HG01148	45440001	45480001	50000	5	H1H1	H1H2	AMR	AMR
HG01205	45440001	45480001	50000	5	H1H1	H1H2	AMR	AMR
HGDP00608	45950001	46130001	190000	19	H1H2	H1H1	SAS	SAS
HGDP01169	45820001	45960001	150000	15	H1H2	H2H2	EUR	EUR
HGDP00463	45980001	45990001	20000	2	H1H2	H1H1	AFR	AFR
NA20318	45720001	45770001	60000	6	H1H2	H2H2	AFR	AFR
NA20362	45730001	45760001	40000	4	H1H2	H2H2	AFR	AFR

## Sheet: SD5-AncientEuropeKANSL1
Sample	Population	Latitude	Longitude	Age..BP.	Inversion	Datatype	Genome.Wide.Std.Dev	H1.Avg.CN	H2.Avg.CN	H1.B2	H2.a2	sector	complex_genotype
NEO570	Hunter-Gatherer (W)	56.4	10.72	-6369	H1H1	fastq_samples	0.1801	1.9915	2.0636	0	0	2_2	H1.B1/H1.B1
VK298	Yamnaya	55.85	10.64	-900	H1H2	fastq_samples	0.4718	2.1505	3.1619	0	1	2_3	H1.B1/H2.a2
NEO179	Hunter-Gatherer (E)	56.78	40.45	-5467	H1H2	fastq_samples	0.3591	1.9145	2.9799	0	1	2_3	H1.B1/H2.a2
VK365	Yamnaya	54.87	10.72	-900	H1H1	fastq_samples	0.3459	1.8972	2.0519	0	0	2_2	H1.B1/H1.B1
VK401	Yamnaya	58.38	13.65	-800	H1H1	fastq_samples	0.236	2.0379	2.0802	0	0	2_2	H1.B1/H1.B1
VK237	Yamnaya	61.85	-6.8	-250	H1H1	fastq_samples	0.224	2.9924	3.0001	1	0	3_3	H1.B1/H1.B2
VK147	Yamnaya	51.76	-1.26	-1010	H1H1	fastq_samples	0.3038	2.3309	2.2206	0	0	2_2	H1.B1/H1.B1
VK402	Yamnaya	58.38	13.65	-800	H1H1	fastq_samples	0.2241	3.1481	3.133	1	0	3_3	H1.B1/H1.B2
RISE479	Yamnaya	47.34	18.9	-3700	H1H1	fastq_samples	0.2948	2.0402	1.9561	0	0	2_2	H1.B1/H1.B1
NEO91	Hunter-Gatherer (W)	55.39	12.31	-9122	H1H1	fastq_samples	0.2392	1.9023	1.9963	0	0	2_2	H1.B1/H1.B1
VK44	Yamnaya	61.85	-6.8	-250	H1H1	fastq_samples	0.4423	1.9323	2.0579	0	0	2_2	H1.B1/H1.B1
VK168	Yamnaya	51.76	-1.26	-1010	H1H1	fastq_samples	0.2264	2.9119	2.9584	1	0	3_3	H1.B1/H1.B2
NEO283	Early Farmer	42.22	43.32	-25688	H1H1	fastq_samples	0.2937	1.9254	2.0386	0	0	2_2	H1.B1/H1.B1
VK35	Yamnaya	58.38	13.65	-800	H1H2	fastq_samples	0.2664	1.985	2.9728	0	1	2_3	H1.B1/H2.a2
VK512	Yamnaya	58.17	22.25	-1100	H1H1	fastq_samples	0.1946	3.1015	2.9861	1	0	3_3	H1.B1/H1.B2
RISE523	Yamnaya	53.04	57.07	-3448	H1H2	fastq_samples	0.1659	1.9595	2.7106	0	1	2_3	H1.B1/H2.a2
NEO498	Hunter-Gatherer (E)	48.13	35.08	-7059	H1H1	fastq_samples	0.2013	2.0855	2.25	0	0	2_2	H1.B1/H1.B1
NEO759	Hunter-Gatherer (W)	55.4	12.37	-9028	H1H1	fastq_samples	0.2373	2.1353	2.1104	0	0	2_2	H1.B1/H1.B1
VK334	Yamnaya	56.81	16.73	-901	H1H2	fastq_samples	0.3189	2.0732	2.8854	0	1	2_3	H1.B1/H2.a2
VK285	Yamnaya	54.85	10.78	-900	H1H2	fastq_samples	0.3833	3.1575	4.1099	1	1	3_4	H1.B2/H2.a2
VK448	Yamnaya	60.8	10.87	-950	H2H2	fastq_samples	0.2185	2.0486	3.9423	0	2	2_4	H2.a2/H2.a2
VK221	Yamnaya	60	32.3	-1039	H1H2	fastq_samples	0.219	2.0575	3.0334	0	1	2_3	H1.B1/H2.a2
NEO624	Early Farmer	58.73	-2.94	-4897	H1H2	fastq_samples	0.3424	2.3322	3.4011	0	1	2_3	H1.B1/H2.a2
VK150	Yamnaya	51.76	-1.26	-1010	H1H1	fastq_samples	0.2455	2.1159	2.0557	0	0	2_2	H1.B1/H1.B1
VK513	Yamnaya	61.18	-45.68	-800	H1H1	fastq_samples	0.254	4.0437	4.1371	2	0	4_4	H1.B2/H1.B2
VK122	Yamnaya	65.61	-17.16	-750	H1H2	fastq_samples	0.2538	2.1065	2.8912	0	1	2_3	H1.B1/H2.a2
VK536	Early Farmer	41.34	15.26	-700	H1H1	fastq_samples	0.2541	2.0447	2.1458	0	0	2_2	H1.B1/H1.B1
VK358	Yamnaya	56.81	16.73	-1097	H1H1	fastq_samples	0.256	3.03	3.1313	1	0	3_3	H1.B1/H1.B2
VK530	Yamnaya	67.28	14.39	-900	H1H1	fastq_samples	0.2931	3.9835	4.0151	2	0	4_4	H1.B2/H1.B2
VK479	Yamnaya	57.63	18.28	-975	H1H1	fastq_samples	0.2288	2.0077	2.0684	0	0	2_2	H1.B1/H1.B1
VK141	Yamnaya	55.5	10.33	-900	H1H2	fastq_samples	0.2472	2.0368	1.9941	0	0	2_2	H1.B1/H2.a1
VK543	Yamnaya	53.51	-10.13	-1000	H1H1	fastq_samples	0.2866	2.1328	2.2506	0	0	2_2	H1.B1/H1.B1
VK129	Yamnaya	65.79	-17.34	-900	H1H1	fastq_samples	0.1631	2.0119	2.0312	0	0	2_2	H1.B1/H1.B1
VK323	Yamnaya	55.33	8.76	-900	H1H2	fastq_samples	0.2364	2.9743	3.9049	1	1	3_4	H1.B2/H2.a2
VK534	Early Farmer	41.42	15.58	-800	H1H1	fastq_samples	0.231	2.0775	2.0308	0	0	2_2	H1.B1/H1.B1
VK539	Yamnaya	51.37	31.18	-800	H1H2	fastq_samples	0.2322	2.0048	2.9598	0	1	2_3	H1.B1/H2.a2
VK520	Yamnaya	69.65	18.13	-900	H1H2	fastq_samples	0.2204	1.9878	3.0039	0	1	2_3	H1.B1/H2.a2
NEO856	Hunter-Gatherer (W)	56.37	10.64	-6777	H1H1	fastq_samples	0.4116	2.2118	2.1662	0	0	2_2	H1.B1/H1.B1
VK487	Yamnaya	58.17	22.25	-1100	H1H1	fastq_samples	0.1939	2.8979	3.1506	1	0	3_3	H1.B1/H1.B2
VK146	Yamnaya	51.76	-1.26	-1010	H1H1	fastq_samples	0.2536	3.231	3.0054	1	0	3_3	H1.B1/H1.B2
VK95	Yamnaya	65.61	-17.16	-750	H1H1	fastq_samples	0.2704	3.8165	3.7044	2	0	4_4	H1.B2/H1.B2
VK324	Yamnaya	55.33	8.76	-938	H2H2	fastq_samples	0.2237	2.0245	3.9339	0	2	2_4	H2.a2/H2.a2
NEO195	Hunter-Gatherer (E)	56.78	40.45	-5749	H1H1	fastq_samples	0.3675	1.9929	2.1251	0	0	2_2	H1.B1/H1.B1
VK526	Yamnaya	65.97	12.27	-1000	H1H2	fastq_samples	0.2216	2.0347	2.9501	0	1	2_3	H1.B1/H2.a2
RISE500	Yamnaya	53.46	85.45	-3550	H1H1	fastq_samples	0.2094	2.7901	2.7097	1	0	3_3	H1.B1/H1.B2
VK179	Yamnaya	61.18	-45.68	-800	H1H2	fastq_samples	0.2821	1.9835	3.0049	0	1	2_3	H1.B1/H2.a2
VK20	Yamnaya	60	32.3	-888	H1H1	fastq_samples	0.4067	4.2961	4.0228	2	0	4_4	H1.B2/H1.B2
NEO220	Yamnaya	58.17	13.57	-3989	H1H1	fastq_samples	0.4037	2.0578	2.0465	0	0	2_2	H1.B1/H1.B1
VK256	Yamnaya	50.67	-2.47	-953	H1H1	fastq_samples	0.2159	3.1388	2.987	1	0	3_3	H1.B1/H1.B2
VK19	Yamnaya	60	32.3	-800	H1H1	fastq_samples	0.3116	3.9889	3.8694	2	0	4_4	H1.B2/H1.B2
VK446	Yamnaya	55.5	10.33	-900	H1H1	fastq_samples	0.2278	2.8333	2.9823	1	0	3_3	H1.B1/H1.B2
VK349	Yamnaya	56.46	16.43	-1121	H1H1	fastq_samples	0.2293	2.9145	3.0578	1	0	3_3	H1.B1/H1.B2
NEO745	Hunter-Gatherer (W)	55.85	12.56	-6790	H1H1	fastq_samples	0.3316	2.2471	2.3273	0	0	2_2	H1.B1/H1.B1
VK498	Yamnaya	58.17	22.25	-1100	H1H1	fastq_samples	0.2328	2.0435	2.209	0	0	2_2	H1.B1/H1.B1
VK15	Yamnaya	60	32.3	-800	H1H1	fastq_samples	0.2672	2.9949	3.0072	1	0	3_3	H1.B1/H1.B2
VK320	Yamnaya	54.87	10.72	-900	H2H2	fastq_samples	0.25	2.0404	3.9884	0	2	2_4	H2.a2/H2.a2
VK384	Yamnaya	55.95	10.2	-1075	H1H1	fastq_samples	0.2808	3.1268	3.01	1	0	3_3	H1.B1/H1.B2
VK265	Yamnaya	57.18	13.93	-900	H1H1	fastq_samples	0.257	2.191	2.0915	0	0	2_2	H1.B1/H1.B1
NEO943	Early Farmer	55.46	9.69	-4614	H1H1	fastq_samples	0.2451	2.3037	2.3239	0	0	2_2	H1.B1/H1.B1
VK342	Yamnaya	56.44	16.57	-900	H1H2	fastq_samples	0.2242	2.0755	3.0637	0	1	2_3	H1.B1/H2.a2
VK177	Yamnaya	51.76	-1.26	-1010	H1H1	fastq_samples	0.2627	2.9908	3.2188	1	0	3_3	H1.B1/H1.B2
VK151	Yamnaya	51.76	-1.26	-1010	H1H1	fastq_samples	0.2421	4.1278	4.0135	2	0	4_4	H1.B2/H1.B2
VK183	Yamnaya	61.18	-45.68	-800	H1H2	fastq_samples	0.3972	2.1211	3.2345	0	1	2_3	H1.B1/H2.a2
RISE577	Yamnaya	50.17	14.32	-4000	H1H2	fastq_samples	0.2217	2.0478	2.7695	0	1	2_3	H1.B1/H2.a2
VK308	Yamnaya	58.38	13.65	-800	H1H2	fastq_samples	0.2374	2.0238	2.9359	0	1	2_3	H1.B1/H2.a2
VK552	Yamnaya	58.17	22.25	-1100	H1H1	fastq_samples	0.2228	2.0935	2.1593	0	0	2_2	H1.B1/H1.B1
VK87	Yamnaya	55.95	10.2	-1075	H1H1	fastq_samples	0.2019	3.1683	3.0186	1	0	3_3	H1.B1/H1.B2
VK523	Yamnaya	63.83	9.7	-1800	H1H1	fastq_samples	0.2591	2.0515	2.1865	0	0	2_2	H1.B1/H1.B1
VK511	Yamnaya	58.17	22.25	-1100	H1H1	fastq_samples	0.2025	3.1086	3.083	1	0	3_3	H1.B1/H1.B2
VK354	Yamnaya	56.44	16.57	-964	H2H2	fastq_samples	0.3532	2.0531	3.9944	0	2	2_4	H2.a2/H2.a2
VK273	Yamnaya	54.78	31.87	-850	H1H1	fastq_samples	0.2499	2.975	2.9581	1	0	3_3	H1.B1/H1.B2
VK337	Yamnaya	56.48	16.58	-1092	H1H1	fastq_samples	0.2305	3.0482	3.0537	1	0	3_3	H1.B1/H1.B2
VK282	Yamnaya	54.96	10.83	-900	H1H1	fastq_samples	0.4312	2.2122	2.1225	0	0	2_2	H1.B1/H1.B1
VK204	Yamnaya	58.93	-2.75	-900	H1H1	fastq_samples	0.2841	4.3681	3.7941	2	0	4_4	H1.B2/H1.B2
NEO878	Yamnaya	55.7	11.86	-4026	H1H2	fastq_samples	0.4491	1.9213	2.8543	0	1	2_3	H1.B1/H2.a2
NEO563	Yamnaya	55.76	11.8	-3350	H1H2	fastq_samples	0.3637	2.7884	4.065	1	1	3_4	H1.B2/H2.a2
VK449	Yamnaya	50.67	-2.47	-953	H1H1	fastq_samples	0.2252	2.0755	2.0628	0	0	2_2	H1.B1/H1.B1
VK510	Yamnaya	58.17	22.25	-1100	H1H1	fastq_samples	0.2316	2.0485	2.0815	0	0	2_2	H1.B1/H1.B1
VK403	Yamnaya	58.38	13.65	-800	H1H2	fastq_samples	0.2221	3.1131	3.9665	1	1	3_4	H1.B2/H2.a2
VK48	Yamnaya	57.63	18.28	-975	H1H1	fastq_samples	0.42	2.2114	1.9885	0	0	2_2	H1.B1/H1.B1
VK332	Yamnaya	56.42	16.43	-1092	H1H1	fastq_samples	0.2097	2.0237	2.0874	0	0	2_2	H1.B1/H1.B1
NEO171	Hunter-Gatherer (E)	53	40.4	-5835	H1H1	fastq_samples	0.3523	1.9836	2.0738	0	0	2_2	H1.B1/H1.B1
VK352	Yamnaya	56.72	16.71	-900	H1H1	fastq_samples	0.2388	3.0064	3.0793	1	0	3_3	H1.B1/H1.B2
VK553	Yamnaya	58.17	22.25	-1100	H1H2	fastq_samples	0.219	2.922	3.8827	1	1	3_4	H1.B2/H2.a2
VK389	Yamnaya	59.22	9.61	-900	H1H1	fastq_samples	0.2484	2.1931	2.0859	0	0	2_2	H1.B1/H1.B1
NEO648	Hunter-Gatherer (W)	43.4	-4.71	-7539	H1H1	fastq_samples	0.2072	2.1222	2.0926	0	0	2_2	H1.B1/H1.B1
VK186	Yamnaya	60.99	-45.42	-903	H1H1	fastq_samples	0.3508	5.2189	5.0276	3	0	5_5	H2.B2/H1.B3
VK442	Yamnaya	56.42	16.43	-1102	H1H2	fastq_samples	0.2322	2.1312	2.9982	0	1	2_3	H1.B1/H2.a2
NEO189	Hunter-Gatherer (E)	56.78	40.45	-5648	H1H1	fastq_samples	0.3357	2.4217	2.007	0	0	2_2	H1.B1/H1.B1
NEO823	Early Farmer	40.88	16.73	-4665	H1H1	fastq_samples	0.417	2.8589	3.1264	1	0	3_3	H1.B1/H1.B2
NEO88	Hunter-Gatherer (E)	56.67	38.02	-7871	H1H1	fastq_samples	0.1892	2.0129	2.0406	0	0	2_2	H1.B1/H1.B1
VK529	Yamnaya	67.64	14.79	-1050	H1H1	fastq_samples	0.227	2.0672	2.041	0	0	2_2	H1.B1/H1.B1
NEO310	Early Farmer	36.85	60.42	-7150	H1H1	fastq_samples	0.2942	1.9396	2.2182	0	0	2_2	H1.B1/H1.B1
VK218	Yamnaya	60	32.3	-800	H2H2	fastq_samples	0.3808	1.942	4.1116	0	2	2_4	H2.a2/H2.a2
VK295	Yamnaya	55.51	10.45	-900	H1H1	fastq_samples	0.3738	2.0637	2.0486	0	0	2_2	H1.B1/H1.B1
NEO751	Hunter-Gatherer (W)	56.87	9.22	-6343	H1H1	fastq_samples	0.3774	2.1399	2.3497	0	0	2_2	H1.B1/H1.B1
RISE94	Yamnaya	56.03	14.23	-4496.5	H1H2	fastq_samples	0.3625	3.202	3.781	1	1	3_4	H1.B2/H2.a2
VK98	Yamnaya	65.61	-17.16	-750	H1H1	fastq_samples	0.226	2.0501	2.0387	0	0	2_2	H1.B1/H1.B1
VK482	Yamnaya	58.17	22.25	-1100	H2H2	fastq_samples	0.2476	2.0532	4.0431	0	2	2_4	H2.a2/H2.a2
VK56	Yamnaya	57.34	18.19	-975	H1H1	fastq_samples	0.2649	2.091	2.0821	0	0	2_2	H1.B1/H1.B1
VK178	Yamnaya	51.76	-1.26	-1010	H1H1	fastq_samples	0.2779	2.9788	3.0022	1	0	3_3	H1.B1/H1.B2
NEO160	Hunter-Gatherer (E)	53	40.4	-5269	H1H1	fastq_samples	0.2809	2.1645	2.12	0	0	2_2	H1.B1/H1.B1
VK473	Yamnaya	57.63	18.28	-975	H1H2	fastq_samples	0.2214	3.1397	4.0264	1	1	3_4	H1.B2/H2.a2
NEO627	Early Farmer	58.73	-2.94	-5132	H1H2	fastq_samples	0.4193	3.263	4.0847	1	1	3_4	H1.B2/H2.a2
RISE550	Yamnaya	46.56	43.68	-4934.5	H1H1	fastq_samples	0.4354	3.1236	2.9985	1	0	3_3	H1.B1/H1.B2
NEO186	Hunter-Gatherer (E)	56.78	40.45	-6922	H1H1	fastq_samples	0.4869	2.3217	2.1473	0	0	2_2	H1.B1/H1.B1
VK504	Yamnaya	58.17	22.25	-1100	H1H1	fastq_samples	0.351	3.2451	3.3857	1	0	3_3	H1.B1/H1.B2
VK418	Yamnaya	67.94	14.98	-1500	H1H1	fastq_samples	0.2725	2.7462	2.9654	1	0	3_3	H1.B1/H1.B2
NEO173	Hunter-Gatherer (E)	52.28	38.96	-6345	H1H1	fastq_samples	0.344	2.0592	2.134	0	0	2_2	H1.B1/H1.B1
VK27	Yamnaya	61.85	-6.8	-250	H1H2	fastq_samples	0.4772	1.9748	2.7692	0	1	2_3	H1.B1/H2.a2
VK263	Yamnaya	50.67	-2.47	-953	H1H1	fastq_samples	0.2167	3.0537	3.0085	1	0	3_3	H1.B1/H1.B2
VK361	Yamnaya	54.87	10.72	-900	H1H1	fastq_samples	0.2713	2.153	2.0673	0	0	2_2	H1.B1/H1.B1
VK326	Yamnaya	55.33	8.76	-958	H1H1	fastq_samples	0.2387	2.9499	3.0941	1	0	3_3	H1.B1/H1.B2
VK281	Yamnaya	55.13	11.95	-900	H1H1	fastq_samples	0.2125	3.0938	2.9308	1	0	3_3	H1.B1/H1.B2
VK287	Yamnaya	54.85	10.78	-900	H1H1	fastq_samples	0.3997	3.2673	3.1462	1	0	3_3	H1.B1/H1.B2
VK364	Yamnaya	54.87	10.72	-900	H1H1	fastq_samples	0.2373	5.0806	4.9818	3	0	5_5	H2.B2/H1.B3
VK30	Yamnaya	58.38	13.65	-800	H1H1	fastq_samples	0.428	3.3099	3.1151	1	0	3_3	H1.B1/H1.B2
VK527	Yamnaya	59.86	17.65	-800	H1H1	fastq_samples	0.2673	3.0177	3.0183	1	0	3_3	H1.B1/H1.B2
NEO175	Yamnaya	52.28	38.96	-4607	H1H1	fastq_samples	0.4212	1.5862	1.9309	0	0	2_2	H1.B1/H1.B1
VK350	Yamnaya	56.73	16.72	-1151	H1H1	fastq_samples	0.2456	2.1026	2.0693	0	0	2_2	H1.B1/H1.B1
NEO744	Early Farmer	55.86	11.59	-5333	H1H2	fastq_samples	0.3471	2.1848	2.9778	0	1	2_3	H1.B1/H2.a2
VK173	Yamnaya	51.76	-1.26	-1010	H2H2	fastq_samples	0.2274	1.9216	3.7699	0	2	2_4	H2.a2/H2.a2
VK260	Yamnaya	50.67	-2.47	-953	H1H1	fastq_samples	0.2593	3.1021	2.9723	1	0	3_3	H1.B1/H1.B2
VK118	Yamnaya	63.43	10.39	-650	H1H1	fastq_samples	0.1673	3.1558	3.0053	1	0	3_3	H1.B1/H1.B2
VK325	Yamnaya	55.33	8.76	-1091	H1H2	fastq_samples	0.3305	3.2103	3.792	1	1	3_4	H1.B2/H2.a2
VK205	Yamnaya	58.93	-2.75	-900	H1H1	fastq_samples	0.2601	2.0499	2.1539	0	0	2_2	H1.B1/H1.B1
NEO281	Early Farmer	42.22	43.32	-9724	H1H2	fastq_samples	0.4665	4.2421	4.8808	2	1	4_5	H1.B3/H2.a2
VK397	Yamnaya	58.38	13.65	-800	H1H1	fastq_samples	0.2302	2.1795	2.1299	0	0	2_2	H1.B1/H1.B1
VK348	Yamnaya	56.88	16.72	-900	H1H2	fastq_samples	0.2758	1.997	3.0753	0	1	2_3	H1.B1/H2.a2
VK290	Yamnaya	54.89	10.74	-900	H1H2	fastq_samples	0.2621	2.0853	3.1001	0	1	2_3	H1.B1/H2.a2
VK395	Yamnaya	58.38	13.65	-800	H1H1	fastq_samples	0.224	3.0825	3.0313	1	0	3_3	H1.B1/H1.B2
VK23	Yamnaya	60	32.3	-800	H1H1	fastq_samples	0.4468	1.6764	2.1637	0	0	2_2	H1.B1/H1.B1
VK548	Yamnaya	63.44	11.22	-1000	H1H1	fastq_samples	0.1866	2.0737	2.0039	0	0	2_2	H1.B1/H1.B1
VK257	Yamnaya	50.67	-2.47	-953	H1H1	fastq_samples	0.2445	3.905	3.9432	2	0	4_4	H1.B2/H1.B2
VK223	Yamnaya	54.78	31.87	-850	H1H1	fastq_samples	0.4521	2.0431	2.1962	0	0	2_2	H1.B1/H1.B1
VK373	Yamnaya	55.5	10.33	-900	H1H2	fastq_samples	0.2878	1.9894	3.101	0	1	2_3	H1.B1/H2.a2
VK368	Yamnaya	54.87	10.72	-900	H1H1	fastq_samples	0.2698	3.1684	3.1463	1	0	3_3	H1.B1/H1.B2
VK46	Yamnaya	61.85	-6.8	-250	H1H2	fastq_samples	0.176	1.9092	2.8604	0	1	2_3	H1.B1/H2.a2
VK371	Yamnaya	55.5	10.33	-1065	H1H1	fastq_samples	0.3494	2.0689	2.2101	0	0	2_2	H1.B1/H1.B1
NEO790	Early Farmer	55.71	12.27	-5663	H2H2	fastq_samples	0.3967	2.483	3.4181	0	1	2_3	H2.a1/H2.a2
VK303	Yamnaya	58.38	13.65	-800	H1H1	fastq_samples	0.235	4.3048	4.007	2	0	4_4	H1.B2/H1.B2
NEO938	Hunter-Gatherer (W)	43.4	-4.71	-7878	H1H1	fastq_samples	0.3841	1.8178	2.1101	0	0	2_2	H1.B1/H1.B1
VK535	Early Farmer	41.42	15.58	-713	H1H2	fastq_samples	0.2239	2.0948	2.9982	0	1	2_3	H1.B1/H2.a2
VK156	Yamnaya	52.7	18.9	-850	H1H2	fastq_samples	0.3013	1.907	3.0277	0	1	2_3	H1.B1/H2.a2
NEO197	Hunter-Gatherer (E)	56.78	40.45	-5245	H1H1	fastq_samples	0.3814	2.185	2.228	0	0	2_2	H1.B1/H1.B1
NEO92	Yamnaya	55.4	12.27	-4188	H1H1	fastq_samples	0.319	1.9513	2.0139	0	0	2_2	H1.B1/H1.B1
NEO598	Hunter-Gatherer (W)	55.95	11.9	-6075	H1H1	fastq_samples	0.3673	2.1094	2.2268	0	0	2_2	H1.B1/H1.B1
VK170	Yamnaya	54.08	-4.68	-950	H1H1	fastq_samples	0.281	2.1872	2.1088	0	0	2_2	H1.B1/H1.B1
VK454	Yamnaya	57.63	18.28	-975	H1H2	fastq_samples	0.4713	2.0238	3.1041	0	1	2_3	H1.B1/H2.a2
VK203	Yamnaya	59.13	-3.32	-900	H1H1	fastq_samples	0.2719	3.2407	2.9315	1	0	3_3	H1.B1/H1.B2
NEO568	Hunter-Gatherer (W)	56.81	9.18	-6586	H1H1	fastq_samples	0.2072	2.041	2.0835	0	0	2_2	H1.B1/H1.B1
VK480	Yamnaya	58.17	22.25	-1100	H1H1	fastq_samples	0.2639	3.1113	3.0616	1	0	3_3	H1.B1/H1.B2
VK507	Yamnaya	58.17	22.25	-1100	H1H1	fastq_samples	0.2805	3.1403	3.055	1	0	3_3	H1.B1/H1.B2
RISE548	Yamnaya	46.54	43.7	-4850	H1H1	fastq_samples	0.3113	3.136	2.823	1	0	3_3	H1.B1/H1.B2
VK370	Yamnaya	55.5	10.33	-900	H1H1	fastq_samples	0.249	3.1559	3.0979	1	0	3_3	H1.B1/H1.B2
VK481	Yamnaya	58.17	22.25	-1100	H1H2	fastq_samples	0.2145	2.1249	2.9707	0	1	2_3	H1.B1/H2.a2
NEO307	Hunter-Gatherer (W)	57.78	25.23	-7495	H1H1	fastq_samples	0.3502	2.2209	2.0914	0	0	2_2	H1.B1/H1.B1
VK187	Yamnaya	60.99	-45.42	-849	H1H1	fastq_samples	0.2823	2.9712	2.7803	1	0	3_3	H1.B1/H1.B2
NEO509	Hunter-Gatherer (E)	48.4	35.16	-4065	H1H1	fastq_samples	0.1965	3.0521	3.0281	1	0	3_3	H1.B1/H1.B2
VK414	Yamnaya	61.88	8.4	-850	H1H2	fastq_samples	0.2618	2.1269	3.062	0	1	2_3	H1.B1/H2.a2
NEO19	Hunter-Gatherer (W)	56.27	10.47	-8163	H1H1	fastq_samples	0.4652	2.0815	1.9438	0	0	2_2	H1.B1/H1.B1
VK468	Yamnaya	57.63	18.28	-975	H1H1	fastq_samples	0.1751	2.1034	2.1419	0	0	2_2	H1.B1/H1.B1
VK396	Yamnaya	58.38	13.65	-800	H1H1	fastq_samples	0.2351	3.1423	3.0185	1	0	3_3	H1.B1/H1.B2
VK388	Yamnaya	68.34	15.66	-700	H1H1	fastq_samples	0.2984	3.0585	3.0068	1	0	3_3	H1.B1/H1.B2
NEO658	Hunter-Gatherer (W)	44.54	22.04	-8668	H1H1	fastq_samples	0.3243	2.1868	2.2867	0	0	2_2	H1.B1/H1.B1
VK139	Yamnaya	55.5	10.33	-900	H1H1	fastq_samples	0.3855	4.2127	4.108	2	0	4_4	H1.B2/H1.B2
NEO306	Yamnaya	59.41	27.03	-4472	H1H1	fastq_samples	0.2094	3.0835	3.0403	1	0	3_3	H1.B1/H1.B2
NEO23	Early Farmer	55.6	11.31	-5533	H1H2	fastq_samples	0.2527	2.0304	2.8209	0	1	2_3	H1.B1/H2.a2
VK486	Yamnaya	58.17	22.25	-1100	H1H1	fastq_samples	0.1996	2.0346	2.1999	0	0	2_2	H1.B1/H1.B1
NEO738	Yamnaya	56.36	10.59	-4103	H1H1	fastq_samples	0.3497	2.2954	2.4204	0	0	2_2	H1.B1/H1.B1
VK40	Yamnaya	58.38	13.65	-800	H1H2	fastq_samples	0.2385	1.9259	2.8007	0	1	2_3	H1.B1/H2.a2
VK455	Yamnaya	57.34	18.19	-975	H1H2	fastq_samples	0.2481	3.0241	3.9753	1	1	3_4	H1.B2/H2.a2
VK160	Yamnaya	58.78	36.16	-750	H1H1	fastq_samples	0.2316	2.9954	2.8868	1	0	3_3	H1.B1/H1.B2
NEO555	Hunter-Gatherer (E)	60.41	38.93	-8280	H1H1	fastq_samples	0.2363	2.0238	2.0942	0	0	2_2	H1.B1/H1.B1
VK549	Yamnaya	58.17	22.25	-1100	H1H2	fastq_samples	0.2013	2.0882	3.0205	0	1	2_3	H1.B1/H2.a2
RISE97	Yamnaya	55.56	13.06	-3905	H1H2	fastq_samples	0.3821	2.0263	2.9956	0	1	2_3	H1.B1/H2.a2
NEO261	Yamnaya	57.74	11.74	-3895	H1H1	fastq_samples	0.2062	2.0262	2.058	0	0	2_2	H1.B1/H1.B1
VK531	Hunter-Gatherer (E)	69.47	18	-4350	H1H1	fastq_samples	0.2362	2.107	2.1116	0	0	2_2	H1.B1/H1.B1
VK515	Yamnaya	67.28	14.39	-900	H1H2	fastq_samples	0.3375	2.2859	3.0057	0	1	2_3	H1.B1/H2.a2
VK398	Yamnaya	58.38	13.65	-800	H1H1	fastq_samples	0.25	2.2386	2.2007	0	0	2_2	H1.B1/H1.B1
VK406	Yamnaya	58.38	13.65	-800	H1H1	fastq_samples	0.2316	3.0985	3.1037	1	0	3_3	H1.B1/H1.B2
VK219	Yamnaya	60	32.3	-958	H1H1	fastq_samples	0.2851	2.9782	3.1645	1	0	3_3	H1.B1/H1.B2
VK533	Yamnaya	56.81	16.73	-900	H1H1	fastq_samples	0.1489	2.01	2.0481	0	0	2_2	H1.B1/H1.B1
VK344	Yamnaya	56.33	16.41	-900	H1H1	fastq_samples	0.2549	1.9618	2.1842	0	0	2_2	H1.B1/H1.B1
VK433	Yamnaya	57.34	18.19	-975	H1H1	fastq_samples	0.1919	2.1051	2.0743	0	0	2_2	H1.B1/H1.B1
NEO202	Hunter-Gatherer (E)	61.27	38.91	-10884	H1H1	fastq_samples	0.1993	2.0457	1.9994	0	0	2_2	H1.B1/H1.B1
NEO672	Hunter-Gatherer (W)	44.64	22.66	-8814	H1H1	fastq_samples	0.447	2.028	2.0426	0	0	2_2	H1.B1/H1.B1
VK338	Yamnaya	54.87	10.72	-900	H1H1	fastq_samples	0.3673	3.0855	3.0311	1	0	3_3	H1.B1/H1.B2
VK554	Yamnaya	58.17	22.25	-1100	H1H1	fastq_samples	0.2572	3.2787	2.989	1	0	3_3	H1.B1/H1.B2
VK134	Yamnaya	55.5	10.33	-900	H1H2	fastq_samples	0.3873	2.1304	3.1516	0	1	2_3	H1.B1/H2.a2
VK516	Yamnaya	63.7	9.75	-900	H1H1	fastq_samples	0.2347	2.1093	2.0969	0	0	2_2	H1.B1/H1.B1
VK336	Yamnaya	56.81	16.73	-1097	H2H2	fastq_samples	0.2258	1.9671	3.9075	0	2	2_4	H2.a2/H2.a2
RISE525	Yamnaya	53.04	57.07	-3000	H1H1	fastq_samples	0.4794	3.2089	3.1928	1	0	3_3	H1.B1/H1.B2
VK353	Yamnaya	56.42	16.43	-901	H2H2	fastq_samples	0.2256	1.9473	3.7202	0	2	2_4	H2.a2/H2.a2
VK404	Yamnaya	58.38	13.65	-800	H1H1	fastq_samples	0.2302	4.294	4.0508	2	0	4_4	H1.B2/H1.B2
VK174	Yamnaya	51.76	-1.26	-1010	H1H1	fastq_samples	0.2719	3.2604	3.1196	1	0	3_3	H1.B1/H1.B2
VK262	Yamnaya	50.67	-2.47	-953	H1H2	fastq_samples	0.2389	1.8527	3.0488	0	1	2_3	H1.B1/H2.a2
VK286	Yamnaya	54.87	10.72	-900	H1H1	fastq_samples	0.328	1.8446	2.1133	0	0	2_2	H1.B1/H1.B1
VK463	Yamnaya	57.34	18.19	-975	H1H1	fastq_samples	0.4851	3.157	3.0209	1	0	3_3	H1.B1/H1.B2
VK322	Yamnaya	55.33	8.76	-866	H1H2	fastq_samples	0.236	3.0678	3.9928	1	1	3_4	H1.B2/H2.a2
VK525	Yamnaya	66.18	12.72	-1000	H1H2	fastq_samples	0.2837	2.1217	3.0839	0	1	2_3	H1.B1/H2.a2
VK172	Yamnaya	51.76	-1.26	-1010	H1H1	fastq_samples	0.2503	4.152	3.9554	2	0	4_4	H1.B2/H1.B2
VK60	Yamnaya	57.34	18.19	-975	H1H1	fastq_samples	0.3411	3.2279	3.0715	1	0	3_3	H1.B1/H1.B2
VK434	Yamnaya	57.34	18.19	-975	H1H1	fastq_samples	0.4891	3.155	3.0672	1	0	3_3	H1.B1/H1.B2
VK390	Yamnaya	59.22	9.59	-1350	H2H2	fastq_samples	0.244	2.0917	4.1165	0	2	2_4	H2.a2/H2.a2
VK483	Yamnaya	58.17	22.25	-1100	H1H1	fastq_samples	0.1908	1.9788	2.0606	0	0	2_2	H1.B1/H1.B1
NEO180	Hunter-Gatherer (E)	56.78	40.45	-5947	H1H1	fastq_samples	0.4628	1.7618	2.1615	0	0	2_2	H1.B1/H1.B1
VK266	Yamnaya	57.18	13.93	-900	H1H2	fastq_samples	0.2822	2.8541	3.7712	1	1	3_4	H1.B2/H2.a2
VK300	Yamnaya	55.95	10.2	-1075	H1H1	fastq_samples	0.4299	2.2507	2.0758	0	0	2_2	H1.B1/H1.B1
NEO166	Hunter-Gatherer (E)	53	40.4	-5668	H1H2	fastq_samples	0.2305	1.9523	2.9123	0	1	2_3	H1.B1/H2.a2
VK521	Yamnaya	55.64	12.24	-1650	H1H1	fastq_samples	0.1508	2.0773	2.0407	0	0	2_2	H1.B1/H1.B1
VK506	Yamnaya	58.17	22.25	-1100	H1H2	fastq_samples	0.2204	3.1318	3.9356	1	1	3_4	H1.B2/H2.a2
VK362	Yamnaya	54.87	10.72	-900	H1H2	fastq_samples	0.379	2.1836	2.8248	0	1	2_3	H1.B1/H2.a2
VK509	Yamnaya	58.17	22.25	-1100	H1H2	fastq_samples	0.2203	1.9943	3.0536	0	1	2_3	H1.B1/H2.a2
NEO25	Early Farmer	56.43	10.79	-4956	H1H1	fastq_samples	0.4346	2.0619	2.086	0	0	2_2	H1.B1/H1.B1
NEO28	Early Farmer	55.91	12.31	-5459	H1H2	fastq_samples	0.3866	1.826	2.9971	0	1	2_3	H1.B1/H2.a2
NEO735	Yamnaya	55.23	11.3	-3972	H1H2	fastq_samples	0.332	2.3757	3.1849	0	1	2_3	H1.B1/H2.a2
VK363	Yamnaya	54.87	10.72	-900	H1H1	fastq_samples	0.246	3.1764	3.0442	1	0	3_3	H1.B1/H1.B2
VK400	Yamnaya	58.38	13.65	-800	H1H1	fastq_samples	0.2483	2.1169	2.0791	0	0	2_2	H1.B1/H1.B1
VK544	Yamnaya	53.39	-6.3	-1000	H1H2	fastq_samples	0.2101	2.9929	3.9052	1	1	3_4	H1.B2/H2.a2
VK238	Yamnaya	61.85	-6.8	-250	H1H1	fastq_samples	0.2358	2.1207	2.1255	0	0	2_2	H1.B1/H1.B1
VK65	Yamnaya	55.87	12.08	-1200	H1H1	fastq_samples	0.3855	4.0025	4.0216	2	0	4_4	H1.B2/H1.B2
NEO951	Yamnaya	57.29	10.03	-3242	H1H1	fastq_samples	0.4321	1.8994	2.0187	0	0	2_2	H1.B1/H1.B1
VK355	Yamnaya	56.29	16.41	-1102	H1H2	fastq_samples	0.2286	3.1661	3.8968	1	1	3_4	H1.B2/H2.a2
NEO516	Hunter-Gatherer (E)	48.4	35.16	-7095	H1H1	fastq_samples	0.4527	2.1411	2.3937	0	0	2_2	H1.B1/H1.B1
NEO302	Hunter-Gatherer (E)	47.95	35.39	-6826	H1H1	fastq_samples	0.174	2.1104	2.0976	0	0	2_2	H1.B1/H1.B1
NEO855	Hunter-Gatherer (W)	56.4	10.72	-6302	H1H1	fastq_samples	0.2738	2.1243	2.0747	0	0	2_2	H1.B1/H1.B1
VK542	Yamnaya	51.49	31.31	-800	H1H1	fastq_samples	0.2352	2.112	2.1107	0	0	2_2	H1.B1/H1.B1
VK316	Yamnaya	55.51	10.45	-900	H1H1	fastq_samples	0.2591	3.1587	3.0767	1	0	3_3	H1.B1/H1.B2
VK296	Yamnaya	55.15	11.87	-1230	H1H2	fastq_samples	0.3898	2.8474	3.7962	1	1	3_4	H1.B2/H2.a2
VK53	Yamnaya	57.63	18.28	-975	H1H2	fastq_samples	0.3205	2.0198	2.0907	0	0	2_2	H1.B1/H2.a1
VK478	Yamnaya	57.63	18.28	-975	H1H2	fastq_samples	0.2249	2.147	3.035	0	1	2_3	H1.B1/H2.a2
NEO502	Hunter-Gatherer (E)	48.13	35.08	-6610	H1H1	fastq_samples	0.2529	2.1812	2.2361	0	0	2_2	H1.B1/H1.B1
VK289	Yamnaya	54.8	10.69	-1000	H1H1	fastq_samples	0.3227	2.8364	3.0424	1	0	3_3	H1.B1/H1.B2
VK545	Yamnaya	53.34	-6.27	-1185	H1H1	fastq_samples	0.1958	2.0756	2.0357	0	0	2_2	H1.B1/H1.B1
VK335	Yamnaya	56.73	16.72	-900	H1H2	fastq_samples	0.238	2.9687	3.7628	1	1	3_4	H1.B2/H2.a2
VK51	Yamnaya	57.63	18.28	-975	H1H2	fastq_samples	0.4219	2.0597	3.2892	0	1	2_3	H1.B1/H2.a2
VK514	Yamnaya	67.91	15.13	-1100	H1H1	fastq_samples	0.2463	2.8555	2.9295	1	0	3_3	H1.B1/H1.B2
VK537	Early Farmer	41.34	15.26	-700	H1H1	fastq_samples	0.2221	3.0152	3.1134	1	0	3_3	H1.B1/H1.B2
VK429	Yamnaya	57.34	18.19	-975	H1H2	fastq_samples	0.1804	2.0194	2.989	0	1	2_3	H1.B1/H2.a2
NEO170	Hunter-Gatherer (E)	53	40.4	-5562	H1H1	fastq_samples	0.4336	2.1089	1.97	0	0	2_2	H1.B1/H1.B1
NEO300	Hunter-Gatherer (E)	47.95	35.39	-6678	H1H1	fastq_samples	0.247	2.2575	2.2954	0	0	2_2	H1.B1/H1.B1
VK550	Yamnaya	58.17	22.25	-1100	H2H2	fastq_samples	0.1968	2.0463	3.9577	0	2	2_4	H2.a2/H2.a2
VK261	Yamnaya	50.67	-2.47	-953	H1H1	fastq_samples	0.2415	2.9321	2.9461	1	0	3_3	H1.B1/H1.B2
NEO925	Early Farmer	54.77	10.68	-4947	H1H1	fastq_samples	0.4875	2.2567	2.229	0	0	2_2	H1.B1/H1.B1
VK393	Yamnaya	60.84	11	-900	H1H1	fastq_samples	0.29	3.0198	3.0174	1	0	3_3	H1.B1/H1.B2
VK202	Yamnaya	59.13	-3.32	-900	H1H2	fastq_samples	0.2329	2.9799	3.8637	1	1	3_4	H1.B2/H2.a2
VK90	Yamnaya	55.6	11.95	-1075	H2H2	fastq_samples	0.4712	2.2271	4.0225	0	2	2_4	H2.a2/H2.a2
VK258	Yamnaya	50.67	-2.47	-953	H1H2	fastq_samples	0.2541	2.1443	2.9878	0	1	2_3	H1.B1/H2.a2
VK477	Yamnaya	57.63	18.28	-975	H1H2	fastq_samples	0.2778	2.1634	2.9839	0	1	2_3	H1.B1/H2.a2
VK392	Yamnaya	59.58	7.92	-1000	H1H2	fastq_samples	0.2817	1.9358	2.9632	0	1	2_3	H1.B1/H2.a2
VK495	Yamnaya	58.17	22.25	-1100	H1H1	fastq_samples	0.2331	3.0163	2.9719	1	0	3_3	H1.B1/H1.B2
VK244	Yamnaya	61.85	-6.8	-250	H1H1	fastq_samples	0.357	2.1985	2.0324	0	0	2_2	H1.B1/H1.B1
VK443	Yamnaya	57.34	17.02	-900	H1H1	fastq_samples	0.2112	2.0324	2.1208	0	0	2_2	H1.B1/H1.B1
VK241	Yamnaya	61.85	-6.8	-250	H1H1	fastq_samples	0.2985	2.9965	3.0855	1	0	3_3	H1.B1/H1.B2
VK145	Yamnaya	51.76	-1.26	-1010	H1H1	fastq_samples	0.2379	2.1569	2.1099	0	0	2_2	H1.B1/H1.B1
VK330	Yamnaya	55.33	8.76	-861	H1H1	fastq_samples	0.2525	2.0593	2.1557	0	0	2_2	H1.B1/H1.B1
VK367	Yamnaya	54.87	10.72	-900	H1H1	fastq_samples	0.2967	2.0733	2.1278	0	0	2_2	H1.B1/H1.B1
NEO254	Hunter-Gatherer (W)	55.4	10.13	-10463	H1H1	fastq_samples	0.4257	2.2305	2.0185	0	0	2_2	H1.B1/H1.B1
VK328	Yamnaya	55.33	8.76	-1079	H1H1	fastq_samples	0.2453	2.3088	2.2839	0	0	2_2	H1.B1/H1.B1
NEO717	Early Farmer	58.73	-2.94	-4893	H1H2	fastq_samples	0.4256	2.1712	3.1394	0	1	2_3	H1.B1/H2.a2
VK207	Yamnaya	59.13	-3.32	-900	H1H2	fastq_samples	0.3609	2.0555	3.1674	0	1	2_3	H1.B1/H2.a2
VK259	Yamnaya	50.67	-2.47	-953	H1H1	fastq_samples	0.2306	3.0596	3.0176	1	0	3_3	H1.B1/H1.B2
NEO225	Yamnaya	58.17	13.57	-3750	H1H2	fastq_samples	0.1738	1.9485	3.0153	0	1	2_3	H1.B1/H2.a2
RISE547	Yamnaya	46.54	43.7	-4710.5	H1H1	fastq_samples	0.4896	3.2631	3.1731	1	0	3_3	H1.B1/H1.B2
VK489	Yamnaya	58.17	22.25	-1100	H1H1	fastq_samples	0.2032	2.1134	2.1036	0	0	2_2	H1.B1/H1.B1
VK264	Yamnaya	50.67	-2.47	-953	H2H2	fastq_samples	0.2479	2.0993	3.9193	0	2	2_4	H2.a2/H2.a2
VK417	Yamnaya	60.36	10.57	-1000	H1H2	fastq_samples	0.244	2.0163	2.9541	0	1	2_3	H1.B1/H2.a2
NEO503	Hunter-Gatherer (E)	48.13	35.08	-6708	H1H1	fastq_samples	0.4485	2.273	2.3566	0	0	2_2	H1.B1/H1.B1
NEO806	Early Farmer	40.96	17.29	-3015	H1H2	fastq_samples	0.2688	2.0488	3.0378	0	1	2_3	H1.B1/H2.a2
VK493	Yamnaya	58.17	22.25	-1100	H1H1	fastq_samples	0.195	2.1307	2.0696	0	0	2_2	H1.B1/H1.B1
VK357	Yamnaya	56.42	16.43	-897	H1H1	fastq_samples	0.2245	2.0606	2.2175	0	0	2_2	H1.B1/H1.B1
VK508	Yamnaya	58.17	22.25	-1100	H1H1	fastq_samples	0.2005	2.9809	2.9353	1	0	3_3	H1.B1/H1.B2
VK386	Yamnaya	62.09	9.05	-900	H1H1	fastq_samples	0.2543	2.0784	2.0673	0	0	2_2	H1.B1/H1.B1
VK474	Yamnaya	57.63	18.28	-975	H1H2	fastq_samples	0.2114	2.0884	2.9634	0	1	2_3	H1.B1/H2.a2
VK212	Yamnaya	52.88	14.2	-889	H1H1	fastq_samples	0.4277	3.1227	3.1657	1	0	3_3	H1.B1/H1.B2
VK175	Yamnaya	51.76	-1.26	-1010	H1H1	fastq_samples	0.3526	2.1373	2.2912	0	0	2_2	H1.B1/H1.B1
VK201	Yamnaya	59.13	-3.32	-900	H1H2	fastq_samples	0.2666	1.9808	3.1037	0	1	2_3	H1.B1/H2.a2
VK306	Yamnaya	58.38	13.65	-800	H1H1	fastq_samples	0.2782	2.2264	2.1576	0	0	2_2	H1.B1/H1.B1
VK301	Yamnaya	55.43	10.61	-1185	H1H1	fastq_samples	0.3321	1.9976	2.1249	0	0	2_2	H1.B1/H1.B1
VK333	Yamnaya	56.58	16.46	-1065	H1H1	fastq_samples	0.2354	2.9997	3.0267	1	0	3_3	H1.B1/H1.B2
VK288	Yamnaya	54.87	10.72	-900	H1H2	fastq_samples	0.3169	1.9083	3.0369	0	1	2_3	H1.B1/H2.a2
NEO29	Early Farmer	55.13	10.9	-5489	H2H2	fastq_samples	0.3778	1.921	3.8667	0	2	2_4	H2.a2/H2.a2
VK555	Yamnaya	58.17	22.25	-1100	H1H1	fastq_samples	0.2304	2.0469	2.1388	0	0	2_2	H1.B1/H1.B1
NEO304	Hunter-Gatherer (E)	47.95	35.39	-7011	H1H1	fastq_samples	0.2471	2.1428	2.1587	0	0	2_2	H1.B1/H1.B1
VK31	Yamnaya	58.38	13.65	-800	H1H1	fastq_samples	0.436	2.4666	2.3872	0	0	2_2	H1.B1/H1.B1
VK317	Yamnaya	54.85	10.78	-900	H1H1	fastq_samples	0.2745	2.1694	2.146	0	0	2_2	H1.B1/H1.B1
VK165	Yamnaya	51.76	-1.26	-1010	H1H1	fastq_samples	0.2489	2.0545	2.139	0	0	2_2	H1.B1/H1.B1
NEO17	Hunter-Gatherer (E)	58.06	7.74	-9146	H1H1	fastq_samples	0.3159	1.9845	2.1088	0	0	2_2	H1.B1/H1.B1
NEO518	Yamnaya	48.4	35.16	-2156	H1H2	fastq_samples	0.4849	1.8788	3.1018	0	1	2_3	H1.B1/H2.a2
VK366	Yamnaya	54.87	10.72	-900	H1H1	fastq_samples	0.3612	3.1186	2.9679	1	0	3_3	H1.B1/H1.B2
VK524	Yamnaya	66.26	12.73	-900	H1H1	fastq_samples	0.231	4.1838	4.0074	2	0	4_4	H1.B2/H1.B2
VK496	Yamnaya	58.17	22.25	-1100	H1H1	fastq_samples	0.1962	2.0662	2.0947	0	0	2_2	H1.B1/H1.B1
NEO51	Yamnaya	55.56	13.02	-4361	H1H1	fastq_samples	0.3185	2.1251	2.2029	0	0	2_2	H1.B1/H1.B1
VK422	Yamnaya	61.15	11.34	-900	H1H2	fastq_samples	0.249	2.0493	2.998	0	1	2_3	H1.B1/H2.a2
NEO945	Early Farmer	56.49	9.83	-5445	H1H1	fastq_samples	0.3007	2.266	2.3722	0	0	2_2	H1.B1/H1.B1
NEO93	Yamnaya	55.41	12.29	-3735	H1H1	fastq_samples	0.204	2.0939	1.9582	0	0	2_2	H1.B1/H1.B1
VK488	Yamnaya	58.17	22.25	-1100	H1H1	fastq_samples	0.2489	2.0599	2.06	0	0	2_2	H1.B1/H1.B1
NEO590	Yamnaya	55.34	11.16	-3290	H1H1	fastq_samples	0.3041	2.9134	2.9872	1	0	3_3	H1.B1/H1.B2
VK551	Yamnaya	58.17	22.25	-1100	H1H1	fastq_samples	0.1793	3.9891	4.0135	2	0	4_4	H1.B2/H1.B2
VK538	Yamnaya	41.34	15.26	-700	H1H1	fastq_samples	0.2338	2.2152	2.16	0	0	2_2	H1.B1/H1.B1
VK254	Yamnaya	54.78	31.87	-850	H1H1	fastq_samples	0.3959	2.0462	2.1648	0	0	2_2	H1.B1/H1.B1
VK34	Yamnaya	58.38	13.65	-800	H1H2	fastq_samples	0.2348	3.1075	4.0658	1	1	3_4	H1.B2/H2.a2
VK230	Yamnaya	65.61	-17.16	-750	H1H2	fastq_samples	0.192	2.1438	3.0436	0	1	2_3	H1.B1/H2.a2
NEO167	Hunter-Gatherer (E)	53	40.4	-5657	H1H1	fastq_samples	0.412	2.1812	2.1067	0	0	2_2	H1.B1/H1.B1
VK532	Yamnaya	55.66	12.25	-950	H1H2	fastq_samples	0.1629	1.9753	2.9281	0	1	2_3	H1.B1/H2.a2
VK394	Yamnaya	61.15	11.34	-900	H1H1	fastq_samples	0.2772	2.8645	3.0503	1	0	3_3	H1.B1/H1.B2
VK315	Yamnaya	55.56	11.25	-1075	H1H2	fastq_samples	0.3738	2.2504	3.225	0	1	2_3	H1.B1/H2.a2
VK399	Yamnaya	58.38	13.65	-800	H1H2	fastq_samples	0.2056	2.2484	3.0121	0	1	2_3	H1.B1/H2.a2
VK17	Yamnaya	60	32.3	-800	H1H2	fastq_samples	0.3775	2.0738	3.1314	0	1	2_3	H1.B1/H2.a2
VK18	Yamnaya	60	32.3	-800	H1H1	fastq_samples	0.3119	2.2554	2.1314	0	0	2_2	H1.B1/H1.B1
VK274	Yamnaya	54.85	10.78	-900	H1H1	fastq_samples	0.2501	2.8569	3.0034	1	0	3_3	H1.B1/H1.B2
RISE563	Yamnaya	48.69	13.02	-4492	H1H1	fastq_samples	0.4229	1.9455	1.9685	0	0	2_2	H1.B1/H1.B1
VK127	Yamnaya	65.71	-23.75	-900	H1H2	fastq_samples	0.3334	3.3865	4.0281	1	1	3_4	H1.B2/H2.a2
VK64	Yamnaya	57.34	18.19	-975	H1H1	fastq_samples	0.3003	3.2188	3.1197	1	0	3_3	H1.B1/H1.B2
VK340	Yamnaya	55.95	10.2	-1075	H1H1	fastq_samples	0.3695	1.9894	2.1498	0	0	2_2	H1.B1/H1.B1
NEO260	Hunter-Gatherer (W)	58.25	11.49	-5825	H1H1	fastq_samples	0.1481	2.0105	2.0383	0	0	2_2	H1.B1/H1.B1
VK225	Yamnaya	65.61	-17.16	-750	H1H1	fastq_samples	0.3556	2.1033	2.1548	0	0	2_2	H1.B1/H1.B1
VK420	Yamnaya	60.8	11.1	-950	H1H1	fastq_samples	0.2347	3.0922	3.1059	1	0	3_3	H1.B1/H1.B2
NEO194	Hunter-Gatherer (E)	56.78	40.45	-5575	H1H1	fastq_samples	0.2548	2.0596	2.1338	0	0	2_2	H1.B1/H1.B1
VK484	Yamnaya	58.17	22.25	-1100	H1H1	fastq_samples	0.2268	4.0202	4.0669	2	0	4_4	H1.B2/H1.B2
RISE503	Yamnaya	53.46	85.45	-3569	H1H1	fastq_samples	0.2699	2.1343	1.9607	0	0	2_2	H1.B1/H1.B1
VK128	Yamnaya	65.71	-23.75	-900	H1H2	fastq_samples	0.2577	1.8527	3.0331	0	1	2_3	H1.B1/H2.a2
VK143	Yamnaya	51.76	-1.26	-1010	H1H1	fastq_samples	0.2423	2.9944	2.9883	1	0	3_3	H1.B1/H1.B2
VK294	Yamnaya	55.56	11.25	-1075	H1H2	fastq_samples	0.2761	2.097	3.0891	0	1	2_3	H1.B1/H2.a2
VK444	Yamnaya	56.42	16.43	-1102	H2H2	fastq_samples	0.3297	2.0938	4.015	0	2	2_4	H2.a2/H2.a2
VK391	Yamnaya	59.22	9.59	-1350	H1H1	fastq_samples	0.4485	2.1914	2.2274	0	0	2_2	H1.B1/H1.B1
VK456	Yamnaya	57.34	18.19	-975	H1H1	fastq_samples	0.2451	2.9445	3.0183	1	0	3_3	H1.B1/H1.B2
NEO142	Early Farmer	46.37	20.42	-6641	H1H2	fastq_samples	0.3305	1.8368	2.9586	0	1	2_3	H1.B1/H2.a2
VK123	Yamnaya	65.61	-17.16	-750	H1H1	fastq_samples	0.2907	2.1349	2.0481	0	0	2_2	H1.B1/H1.B1
VK227	Yamnaya	65.61	-17.16	-750	H1H1	fastq_samples	0.385	2.1083	2.2361	0	0	2_2	H1.B1/H1.B1
VK528	Yamnaya	69.65	18.16	-1050	H1H2	fastq_samples	0.2345	2.9877	4.0512	1	1	3_4	H1.B2/H2.a2
NEO560	Hunter-Gatherer (E)	60.41	38.93	-7919	H1H1	fastq_samples	0.4552	2.7082	2.8135	1	0	3_3	H1.B1/H1.B2
VK343	Yamnaya	56.55	16.62	-900	H1H1	fastq_samples	0.2173	1.9813	2.0872	0	0	2_2	H1.B1/H1.B1
VK387	Yamnaya	60.31	10.43	-850	H1H1	fastq_samples	0.2488	2.0643	2.2185	0	0	2_2	H1.B1/H1.B1
NEO121	Early Farmer	44.47	4.77	-4531	H1H1	fastq_samples	0.3711	2.0735	2.0266	0	0	2_2	H1.B1/H1.B1
VK445	Yamnaya	55.62	11.97	-900	H1H1	fastq_samples	0.2287	2.0008	2.1138	0	0	2_2	H1.B1/H1.B1
RISE494	Yamnaya	53.15	91.05	-3292	H1H1	fastq_samples	0.4318	3.2654	2.9529	1	0	3_3	H1.B1/H1.B2
VK99	Yamnaya	65.61	-17.16	-750	H1H1	fastq_samples	0.3157	2.1798	2.0885	0	0	2_2	H1.B1/H1.B1
VK92	Yamnaya	55.6	11.95	-1075	H1H1	fastq_samples	0.4858	3.137	3.3139	1	0	3_3	H1.B1/H1.B2
NEO870	Yamnaya	55.9	9.99	-4240	H1H1	fastq_samples	0.4199	2.0939	2.3039	0	0	2_2	H1.B1/H1.B1
VK291	Yamnaya	54.8	10.69	-1000	H1H1	fastq_samples	0.2949	3.1367	2.9026	1	0	3_3	H1.B1/H1.B2
NEO721	Early Farmer	40.44	-3.5	-4170	H1H1	fastq_samples	0.3212	2.1711	2.2141	0	0	2_2	H1.B1/H1.B1
VK491	Yamnaya	58.17	22.25	-1100	H1H2	fastq_samples	0.2132	1.9318	2.9262	0	1	2_3	H1.B1/H2.a2
NEO174	Hunter-Gatherer (E)	52.28	38.96	-5306	H1H1	fastq_samples	0.2961	1.9683	2.0468	0	0	2_2	H1.B1/H1.B1
VK405	Yamnaya	58.38	13.65	-800	H1H1	fastq_samples	0.2499	2.0753	2.0971	0	0	2_2	H1.B1/H1.B1
NEO933	Early Farmer	55.25	10.75	-5337	H1H2	fastq_samples	0.3888	2.264	3.1988	0	1	2_3	H1.B1/H2.a2
VK327	Yamnaya	55.33	8.76	-945	H1H1	fastq_samples	0.2373	3.9265	4.0335	2	0	4_4	H1.B2/H1.B2
VK345	Early Farmer	56.73	16.72	-900	H1H2	fastq_samples	0.2375	2.0263	3.0454	0	1	2_3	H1.B1/H2.a2
VK372	Yamnaya	55.5	10.33	-900	H1H2	fastq_samples	0.2597	2.0216	2.9639	0	1	2_3	H1.B1/H2.a2
VK279	Yamnaya	55.5	10.33	-900	H1H1	fastq_samples	0.2142	2.1014	2.1191	0	0	2_2	H1.B1/H1.B1
NEO185	Hunter-Gatherer (E)	56.78	40.45	-7034	H1H1	fastq_samples	0.2616	1.9842	2.023	0	0	2_2	H1.B1/H1.B1
VK284	Yamnaya	55.65	12.14	-900	H1H1	fastq_samples	0.273	2.058	2.1451	0	0	2_2	H1.B1/H1.B1
VK138	Yamnaya	55.5	10.33	-900	H1H2	fastq_samples	0.4725	3.4528	4.2899	1	1	3_4	H1.B2/H2.a2
VK184	Yamnaya	61.18	-45.68	-800	H1H2	fastq_samples	0.2863	1.9355	3.0179	0	1	2_3	H1.B1/H2.a2
VK297	Yamnaya	55.15	11.87	-1200	H1H2	fastq_samples	0.3579	3.172	3.9104	1	1	3_4	H1.B2/H2.a2
VK69	Yamnaya	55.87	12.08	-1200	H1H1	fastq_samples	0.2757	3.062	2.9971	1	0	3_3	H1.B1/H1.B2
VK369	Yamnaya	55.56	11.25	-1075	H1H2	fastq_samples	0.2711	2.0765	3.0533	0	1	2_3	H1.B1/H2.a2
VK492	Yamnaya	58.17	22.25	-1100	H1H2	fastq_samples	0.2487	3.1809	3.9929	1	1	3_4	H1.B2/H2.a2
RISE569	Yamnaya	50.19	14.16	-1235	H1H1	fastq_samples	0.2147	2.018	2.0325	0	0	2_2	H1.B1/H1.B1
NEO184	Hunter-Gatherer (E)	56.78	40.44	-5458	H1H2	fastq_samples	0.3645	2.084	2.8596	0	1	2_3	H1.B1/H2.a2
NEO36	Early Farmer	55.57	13.04	-5097	H1H2	bam_samples	0.7058	2.0424	3.2928	0	1	2_3	H1.B1/H2.a2
DA224	Yamnaya	42.83	68.33	-1681.5	H1H1	bam_samples	0.7007	2.0589	2.0747	0	0	2_2	H1.B1/H1.B1
mid001	Early Farmer	59.13	-3.05	-5450	H1H1	bam_samples	0.7744	2.3991	2.3628	0	0	2_2	H1.B1/H1.B1
Ajv58	Hunter-Gatherer (E)	57.5	18.55	-4700	H1H2	bam_samples	0.5761	2.1284	3.122	0	1	2_3	H1.B1/H2.a2
NEO733	Hunter-Gatherer (W)	55.77	11.39	-6824	H1H1	bam_samples	0.6983	2.2188	2.4451	0	0	2_2	H1.B1/H1.B1
MJ-34	Yamnaya	49.86	35.28	-2241.5	H1H1	bam_samples	0.7365	2.3721	2.3252	0	0	2_2	H1.B1/H1.B1
NEO559	Hunter-Gatherer (E)	60.41	38.93	-8268	H1H1	bam_samples	0.69	2.2962	2.3856	0	0	2_2	H1.B1/H1.B1
kzb008	Yamnaya	53.94	55.75	-3742	H1H1	bam_samples	0.613	3.1409	3.0991	1	0	3_3	H1.B1/H1.B2
VK220	Yamnaya	60	32.3	-800	H1H1	bam_samples	0.6562	3.0997	3.1791	1	0	3_3	H1.B1/H1.B2
DA2	Yamnaya	54.68	90.85	-2816.5	H1H2	bam_samples	0.6823	2.1058	2.0414	0	0	2_2	H1.B1/H2.a1
LD270	Early Farmer	41.71	-6.93	-6336	H1H2	bam_samples	0.6537	1.8168	2.8713	0	1	2_3	H1.B1/H2.a2
ble008	Hunter-Gatherer (E)	58.16	11.49	-9825	H1H1	bam_samples	0.7292	2.3382	2.1462	0	0	2_2	H1.B1/H1.B1
MJ-44	Yamnaya	53.86	55.45	-2216.5	H1H1	bam_samples	0.7104	2.0514	2.0849	0	0	2_2	H1.B1/H1.B1
ans017	Early Farmer	57.34	18.26	-5080	H1H1	bam_samples	0.5488	2.0387	2.0317	0	0	2_2	H1.B1/H1.B1
DA383	Early Farmer	38.72	61.69	-5150	H1H2	bam_samples	0.7215	2.1291	3.3676	0	1	2_3	H1.B1/H2.a2
PL_N20	Early Farmer	52.62	18.96	-5462	H1H2	bam_samples	0.7101	2.0475	3.0747	0	1	2_3	H1.B1/H2.a2
NEO749	Hunter-Gatherer (W)	55.85	12.56	-7070	H1H1	bam_samples	0.659	2.2332	2.2177	0	0	2_2	H1.B1/H1.B1
PSS4693	Early Farmer	48.52	3.6	-5438.5	H1H2	bam_samples	0.7376	2.2129	3.1159	0	1	2_3	H1.B1/H2.a2
FN2	Early Farmer	48.14	11.4	-1650	H1H1	bam_samples	0.6529	3.1077	3.0787	1	0	3_3	H1.B1/H1.B2
atp002	Early Farmer	42.35	-3.52	-4739.5	H1H1	bam_samples	0.5398	1.8574	1.8487	0	0	2_2	H1.B1/H1.B1
PL_N18	Early Farmer	52.62	18.96	-5462.5	H1H1	bam_samples	0.6662	2.1272	2.2189	0	0	2_2	H1.B1/H1.B1
M1489	Yamnaya	53.73	-0.53	-2035	H1H1	bam_samples	0.7489	2.1596	2.2495	0	0	2_2	H1.B1/H1.B1
Coldrum_1	Early Farmer	51.32	0.37	-5430	H1H2	bam_samples	0.7451	1.9121	3.4113	0	1	2_3	H1.B1/H2.a2
PL_N31	Early Farmer	52.61	18.8	-6137.5	H2H2	bam_samples	0.6495	2.1028	4.2347	0	2	2_4	H2.a2/H2.a2
Loschbour	Hunter-Gatherer (W)	49.81	6.4	-8050	H1H1	bam_samples	0.5407	2.0704	2.0711	0	0	2_2	H1.B1/H1.B1
YGS-B-2	Yamnaya	65.9	-18.6	-1015	H1H2	bam_samples	0.7051	2.1981	3.4901	0	1	2_3	H1.B1/H2.a2
Yamnaya	Yamnaya	49.13	75.85	-4902.5	H1H1	bam_samples	0.6155	4.119	4.1734	2	0	4_4	H1.B2/H1.B2
DA229	Yamnaya	42.46	69.7	-1950	H1H2	bam_samples	0.7132	3.1117	3.156	1	0	3_3	H1.B2/H2.a1
Bar31	Early Farmer	40.3	29.61	-8278.5	H1H2	bam_samples	0.6562	2.1245	3.3551	0	1	2_3	H1.B1/H2.a2
DA231	Yamnaya	52.49	76.84	-3541.5	H1H1	bam_samples	0.7402	2.3474	2.1612	0	0	2_2	H1.B1/H1.B1
oll007	Yamnaya	56.01	14.09	-4630	H1H1	bam_samples	0.5959	2.1045	1.9751	0	0	2_2	H1.B1/H1.B1
PL_N19	Early Farmer	52.62	18.96	-5462	H1H1	bam_samples	0.6704	1.9753	2.299	0	0	2_2	H1.B1/H1.B1
Rathlin3	Yamnaya	55.29	-6.19	-3585	H1H1	bam_samples	0.713	2.251	2.1747	0	0	2_2	H1.B1/H1.B1
stg001	Hunter-Gatherer (E)	67.76	14.85	-5857	H1H1	bam_samples	0.6242	1.8141	1.8465	0	0	2_2	H1.B1/H1.B1
NEO812	Early Farmer	43.32	2.42	-6545	H1H1	bam_samples	0.634	1.9666	2.0749	0	0	2_2	H1.B1/H1.B1
RISE496	Yamnaya	52.95	90.19	-3287.5	H1H1	bam_samples	0.7466	1.7952	1.9449	0	0	2_2	H1.B1/H1.B1
Carsington_pasture_1	Early Farmer	53.08	-1.64	-5538.5	H1H1	bam_samples	0.6342	1.9952	2.0784	0	0	2_2	H1.B1/H1.B1
3DT26	Early Farmer	53.96	-1.08	-1750	H1H1	bam_samples	0.6826	2.2465	2.2314	0	0	2_2	H1.B1/H1.B1
PL_N22	Hunter-Gatherer (W)	52.61	18.9	-6291	H1H1	bam_samples	0.6775	2.0342	2.0893	0	0	2_2	H1.B1/H1.B1
RISE552	Yamnaya	46.62	43.33	-4446	H1H1	bam_samples	0.7157	2.9838	2.84	1	0	3_3	H1.B1/H1.B2
sf9	Hunter-Gatherer (E)	57.47	18.49	-9144	H1H1	bam_samples	0.6557	1.9659	2.0557	0	0	2_2	H1.B1/H1.B1
VK385	Yamnaya	55.6	11.95	-1075	H1H2	bam_samples	0.6674	2.1306	3.1322	0	1	2_3	H1.B1/H2.a2
15570A	Yamnaya	52.26	0.07	-1482.5	H1H2	bam_samples	0.5514	2.0515	2.7912	0	1	2_3	H1.B1/H2.a2
NEO752	Yamnaya	55.62	11.33	-3589	H1H1	bam_samples	0.6643	1.9904	2.0668	0	0	2_2	H1.B1/H1.B1
ERS1790730	Early Farmer	33.56	35.4	-3650	H1H2	bam_samples	0.7066	2.0907	3.314	0	1	2_3	H1.B1/H2.a2
Aveline_1	Early Farmer	51.32	-2.75	-5489.5	H1H1	bam_samples	0.7187	2.0782	2.1143	0	0	2_2	H1.B1/H1.B1
scy311	Early Farmer	46.67	29.8	-2246.5	H1H2	bam_samples	0.7952	2.0317	2.0547	0	0	2_2	H1.B1/H2.a1
Rathlin2	Yamnaya	55.29	-6.19	-3832.5	H1H2	bam_samples	0.6714	1.9579	3.0793	0	1	2_3	H1.B1/H2.a2
ber1M	Yamnaya	58.42	15.6	-4495	H1H2	bam_samples	0.566	1.9325	2.8952	0	1	2_3	H1.B1/H2.a2
DA6	Yamnaya	54.68	90.85	-2816.5	H1H1	bam_samples	0.6882	2.1094	2.032	0	0	2_2	H1.B1/H1.B1
Ballynahatty	Early Farmer	54.54	-5.96	-5131.5	H1H2	bam_samples	0.6299	2.0612	2.1332	0	0	2_2	H1.B1/H2.a1
DA9	Yamnaya	54.68	90.85	-2816.5	H1H1	bam_samples	0.6899	3.0848	3.3687	1	0	3_3	H1.B1/H1.B2
DA220	Yamnaya	43.22	77.85	-2150	H1H2	bam_samples	0.772	2.0234	3.3159	0	1	2_3	H1.B1/H2.a2
RISE511	Yamnaya	54.36	90.92	-4744	H1H1	bam_samples	0.6795	2.7282	2.9108	1	0	3_3	H1.B1/H1.B2
tem002	Yamnaya	52.99	58.12	-1790	H1H2	bam_samples	0.7368	2.0436	3.1832	0	1	2_3	H1.B1/H2.a2
MA2205	Early Farmer	39.35	33.79	-3800	H1H1	bam_samples	0.7085	3.3836	3.2788	1	0	3_3	H1.B1/H1.B2
mur003	Yamnaya	53.94	55.75	-3734	H2H2	bam_samples	0.5794	1.9923	3.9112	0	2	2_4	H2.a2/H2.a2
kol6	Early Farmer	50.03	15.2	-6690	H1H1	bam_samples	0.5949	3.2408	3.2491	1	0	3_3	H1.B1/H1.B2
6DT21	Yamnaya	53.96	-1.08	-1750	H1H1	bam_samples	0.6786	3.1008	3.4406	1	0	3_3	H1.B1/H1.B2
ans008	Early Farmer	57.34	18.26	-5135	H1H1	bam_samples	0.5743	2.0777	2.1446	0	0	2_2	H1.B1/H1.B1
MA2206	Early Farmer	39.35	33.79	-3800	H2H2	bam_samples	0.7592	2.0611	4.3587	0	2	2_4	H2.a2/H2.a2
DAV-A-8	Yamnaya	65.97	-18.53	-1000	H1H1	bam_samples	0.7801	2.4223	2.4001	0	0	2_2	H1.B1/H1.B1
12881A	Yamnaya	52.08	0.18	-1232	H1H1	bam_samples	0.5695	3.0159	2.8627	1	0	3_3	H1.B1/H1.B2
MJ-41	Yamnaya	53.09	58.66	-2524.5	H1H1	bam_samples	0.7371	2.1541	2.1799	0	0	2_2	H1.B1/H1.B1
NEO932	Hunter-Gatherer (W)	55.25	11.23	-7499	H1H1	bam_samples	0.6584	2.0978	2.1856	0	0	2_2	H1.B1/H1.B1
RISE509	Yamnaya	54.36	90.92	-4732	H1H1	bam_samples	0.6721	1.8632	1.9527	0	0	2_2	H1.B1/H1.B1
DA143	Yamnaya	47.29	39.54	-1933	H1H1	bam_samples	0.742	3.12	3.4106	1	0	3_3	H1.B1/H1.B2
scy301	Yamnaya	46.67	29.8	-2247.5	H1H1	bam_samples	0.6188	2.1027	2.1776	0	0	2_2	H1.B1/H1.B1
Motala12	Hunter-Gatherer (E)	58.54	15.05	-7626	H1H1	bam_samples	0.5659	1.9652	1.9676	0	0	2_2	H1.B1/H1.B1
DA198	Early Farmer	46.34	20.16	-2453	H1H2	bam_samples	0.7143	1.9666	3.3207	0	1	2_3	H1.B1/H2.a2
PL_N17	Yamnaya	52.66	18.88	-3845.5	H1H2	bam_samples	0.6559	2.0455	3.1959	0	1	2_3	H1.B1/H2.a2
VK415	Yamnaya	60.29	10.63	-950	H1H1	bam_samples	0.6832	2.1911	2.1562	0	0	2_2	H1.B1/H1.B1
oll009	Yamnaya	56.01	14.09	-3790	H1H1	bam_samples	0.7369	2.2629	2.0292	0	0	2_2	H1.B1/H1.B1
3DT16	Yamnaya	53.96	-1.08	-1750	H2H2	bam_samples	0.7245	2.1822	3.3419	0	1	2_3	H2.a1/H2.a2
ERS1790732	Early Farmer	33.56	35.4	-3650	H1H1	bam_samples	0.6917	2.1902	2.1974	0	0	2_2	H1.B1/H1.B1
EKA1	Yamnaya	58.37	26.71	-4240	H1H1	bam_samples	0.5719	2.1158	2.1319	0	0	2_2	H1.B1/H1.B1
DA26	Yamnaya	52.18	64.54	-2000	H1H2	bam_samples	0.7265	3.0622	3.9559	1	1	3_4	H1.B2/H2.a2
Rathlin1	Yamnaya	55.29	-6.19	-3905.5	H1H1	bam_samples	0.6195	3.041	3.1314	1	0	3_3	H1.B1/H1.B2
VK541	Yamnaya	50.74	25.32	-250	H1H2	bam_samples	0.6513	2.0239	3.012	0	1	2_3	H1.B1/H2.a2
PL_N26	Early Farmer	50.67	21.38	-6151	H1H1	bam_samples	0.6644	2.0652	2.2087	0	0	2_2	H1.B1/H1.B1
ERS1790731	Early Farmer	33.56	35.4	-3750	H1H2	bam_samples	0.6788	2.1795	3.4134	0	1	2_3	H1.B1/H2.a2
PL_N28	Early Farmer	52.61	18.8	-6073.5	H1H1	bam_samples	0.6711	3.1987	3.2571	1	0	3_3	H1.B1/H1.B2
RISE98	Yamnaya	55.38	13.45	-4103.5	H1H2	bam_samples	0.6523	1.8618	2.8904	0	1	2_3	H1.B1/H2.a2
6DT22	Yamnaya	53.96	-1.08	-1750	H1H1	bam_samples	0.6822	3.1828	3.2357	1	0	3_3	H1.B1/H1.B2
NEO632	Early Farmer	39.65	-8.42	-7349	H1H1	bam_samples	0.6827	2.3331	2.3324	0	0	2_2	H1.B1/H1.B1
VK1	Yamnaya	60.99	-45.42	-850	H2H2	bam_samples	0.6765	1.723	3.4667	0	1	2_3	H2.a1/H2.a2
Bar8	Early Farmer	40.3	29.61	-8071	H1H1	bam_samples	0.644	3.205	3.3829	1	0	3_3	H1.B1/H1.B2
scy010	Yamnaya	46.32	29.47	-2618.5	H1H1	bam_samples	0.6913	2.0938	2.2723	0	0	2_2	H1.B1/H1.B1
Klei10	Early Farmer	40.26	21.74	-6062.5	H1H1	bam_samples	0.6568	2.9932	3.2158	1	0	3_3	H1.B1/H1.B2
RISE489	Early Farmer	45.26	10.38	-4693	H1H1	bam_samples	0.7581	2.2486	2.0494	0	0	2_2	H1.B1/H1.B1
VDP-A-5	Yamnaya	65.42	-20.29	-1000	H1H1	bam_samples	0.7727	4.3567	3.9499	2	0	4_4	H1.B2/H1.B2
VK50	Yamnaya	57.63	18.28	-975	H1H1	bam_samples	0.6585	3.0697	3.0657	1	0	3_3	H1.B1/H1.B2
Gok2	Early Farmer	58.18	13.41	-4850	H1H2	bam_samples	0.6331	2.0168	2.6942	0	1	2_3	H1.B1/H2.a2
DA30	Yamnaya	51.7	65.67	-1961.5	H1H1	bam_samples	0.7328	2.8938	3.064	1	0	3_3	H1.B1/H1.B2
DA112	Yamnaya	50.51	14.05	-2661	H1H1	bam_samples	0.7706	3.3107	3.1093	1	0	3_3	H1.B1/H1.B2
AH1	Early Farmer	34.19	48.37	-9900	H1H2	bam_samples	0.6951	2.0623	3.1506	0	1	2_3	H1.B1/H2.a2
H22	Hunter-Gatherer (E)	58.83	6.33	-9363.5	H1H1	bam_samples	0.7668	2.2193	2.131	0	0	2_2	H1.B1/H1.B1
ERS3189349	Early Farmer	33.56	35.4	-800	H1H2	bam_samples	0.7635	3.2932	3.4816	1	0	3_3	H1.B2/H1.a1
kzb009	Yamnaya	53.94	55.75	-3644	H1H2	bam_samples	0.6677	2.207	2.8928	0	1	2_3	H1.B1/H2.a2
gun012	Early Farmer	28.27	-16.61	-1329	H1H1	bam_samples	0.7573	3.0964	3.4207	1	0	3_3	H1.B1/H1.B2
SC2	Hunter-Gatherer (W)	44.63	22.61	-8825	H1H1	bam_samples	0.6539	2.3388	2.2722	0	0	2_2	H1.B1/H1.B1
MA2210	Early Farmer	38.63	34.3	-4700	H2H2	bam_samples	0.7003	1.9368	2.1473	0	0	2_2	H2.a1/H2.a2
PL_N27	Early Farmer	52.61	18.8	-6250	H1H1	bam_samples	0.6677	2.0967	2.2158	0	0	2_2	H1.B1/H1.B1
Pal7	Early Farmer	40.51	22.5	-6351	H2H2	bam_samples	0.6791	2.1479	3.1863	0	1	2_3	H2.a1/H2.a2
HSJ-A-1	Yamnaya	65.4	-14.66	-1015	H1H1	bam_samples	0.763	2.3707	2.1872	0	0	2_2	H1.B1/H1.B1
RISE1246	Early Farmer	50.2	21.4	-4715	H1H1	bam_samples	0.7569	2.2678	2.4365	0	0	2_2	H1.B1/H1.B1
ERS3189348	Early Farmer	33.56	35.4	-800	H1H1	bam_samples	0.7831	3.4927	3.3448	1	0	3_3	H1.B1/H1.B2
RISE1248	Early Farmer	50.2	21.4	-4725	H1H2	bam_samples	0.7018	2.3064	3.2117	0	1	2_3	H1.B1/H2.a2
VK102	Yamnaya	65.61	-17.16	-750	H1H1	bam_samples	0.6803	1.9587	1.9331	0	0	2_2	H1.B1/H1.B1
SATP	Early Farmer	42.38	42.59	-13255	H1H1	bam_samples	0.6815	2.0889	2.1903	0	0	2_2	H1.B1/H1.B1
DA19	Yamnaya	51.27	78.07	-2725	H1H1	bam_samples	0.7532	2.1348	2.1995	0	0	2_2	H1.B1/H1.B1
RISE1170	Early Farmer	48.7	21.2	-4748.5	H1H1	bam_samples	0.6449	2.0725	2.2036	0	0	2_2	H1.B1/H1.B1
12880A	Yamnaya	52.08	0.18	-2017	H1H1	bam_samples	0.5918	2.2639	1.8873	0	0	2_2	H1.B1/H1.B1
ros3	Early Farmer	60.26	16.41	-4955	H1H1	bam_samples	0.6888	1.9704	1.9435	0	0	2_2	H1.B1/H1.B1
Rev5	Early Farmer	40.33	22.56	-8301	H1H1	bam_samples	0.7004	2.2678	2.2145	0	0	2_2	H1.B1/H1.B1
kzb007	Yamnaya	53.94	55.75	-3705	H1H2	bam_samples	0.5684	2.1168	2.0625	0	0	2_2	H1.B1/H2.a1
DA111	Yamnaya	50.51	14.05	-2758	H1H1	bam_samples	0.7038	2.0702	2.0915	0	0	2_2	H1.B1/H1.B1
NEO557	Hunter-Gatherer (E)	60.41	38.93	-7917	H1H1	bam_samples	0.737	2.2302	2.4769	0	0	2_2	H1.B1/H1.B1
prs002	Early Farmer	54.25	-8.56	-5675	H2H2	bam_samples	0.5469	1.9468	3.8051	0	2	2_4	H2.a2/H2.a2
DA194	Yamnaya	46.34	20.16	-2338.5	H2H2	bam_samples	0.7091	1.9859	4.0948	0	2	2_4	H2.a2/H2.a2
15558A	Yamnaya	52.26	0.07	-1455	H1H1	bam_samples	0.6191	3.215	3.3005	1	0	3_3	H1.B1/H1.B2
mur	Early Farmer	42.35	-3.52	-7136	H1H1	bam_samples	0.5607	2.0641	1.983	0	0	2_2	H1.B1/H1.B1
prs013	Early Farmer	54.25	-8.56	-5320	H1H2	bam_samples	0.5565	2.0844	3.0648	0	1	2_3	H1.B1/H2.a2
DA144	Yamnaya	47.29	39.55	-1933	H1H2	bam_samples	0.7863	1.9153	3.1638	0	1	2_3	H1.B1/H2.a2
NEO946	Yamnaya	55.71	12.25	-3094	H1H2	bam_samples	0.6974	2.0309	3.2121	0	1	2_3	H1.B1/H2.a2
Cheddar_man	Hunter-Gatherer (W)	51.28	-2.77	-10300	H1H1	bam_samples	0.6683	2.056	2.117	0	0	2_2	H1.B1/H1.B1
scy197	Early Farmer	46.67	29.8	-2250	H1H1	bam_samples	0.7803	4.1688	4.1248	2	0	4_4	H1.B2/H1.B2
chy001	Yamnaya	51.07	55.07	-1878	H1H1	bam_samples	0.749	3.3024	3.3072	1	0	3_3	H1.B1/H1.B2
DA197	Yamnaya	46.34	20.16	-2455.5	H1H1	bam_samples	0.7438	2.3547	2.2573	0	0	2_2	H1.B1/H1.B1
Ardu1	Yamnaya	59.1	25.36	-4638	H1H1	bam_samples	0.6608	3.2075	3.242	1	0	3_3	H1.B1/H1.B2
Alh1	Yamnaya	48.59	12.2	-1500	H1H1	bam_samples	0.6432	2.0689	2.1544	0	0	2_2	H1.B1/H1.B1
prs009	Early Farmer	54.25	-8.56	-5310	H1H2	bam_samples	0.5464	1.9406	2.9261	0	1	2_3	H1.B1/H2.a2
MA2213	Early Farmer	38.63	34.3	-4700	H1H2	bam_samples	0.6911	1.8984	2.8838	0	1	2_3	H1.B1/H2.a2
12884A	Yamnaya	52.08	0.18	-1995	H1H2	bam_samples	0.5457	1.9591	2.8212	0	1	2_3	H1.B1/H2.a2
WC1	Early Farmer	34.61	47.11	-9218.5	H1H1	bam_samples	0.6232	2.2007	2.2525	0	0	2_2	H1.B1/H1.B1
DA31	Early Farmer	40.52	44.93	-3313.5	H1H1	bam_samples	0.7903	2.059	2.333	0	0	2_2	H1.B1/H1.B1
Karelia	Hunter-Gatherer (E)	61.65	35.65	-8279.5	H1H1	bam_samples	0.5848	1.9552	1.9924	0	0	2_2	H1.B1/H1.B1
DA191	Yamnaya	47.56	20.71	-2481	H1H2	bam_samples	0.7112	1.9604	3.0447	0	1	2_3	H1.B1/H2.a2
bal004	Early Farmer	57.77	-3.9	-5190	H1H1	bam_samples	0.5919	3.1761	3.1792	1	0	3_3	H1.B1/H1.B2
DA4	Yamnaya	54.68	90.85	-2816.5	H1H1	bam_samples	0.7054	3.3861	3.3123	1	0	3_3	H1.B1/H1.B2
RISE1249	Early Farmer	50.2	21.4	-4736.5	H1H1	bam_samples	0.687	2.1452	2.1306	0	0	2_2	H1.B1/H1.B1
esp005	Early Farmer	42	-1	-3370	H1H1	bam_samples	0.6727	2.3924	2.3685	0	0	2_2	H1.B1/H1.B1
atp016	Early Farmer	42.35	-3.52	-5039.5	H1H1	bam_samples	0.5367	1.9734	1.9448	0	0	2_2	H1.B1/H1.B1
NEO589	Hunter-Gatherer (W)	55.33	11.15	-7478	H1H1	bam_samples	0.6381	2.0521	2.0972	0	0	2_2	H1.B1/H1.B1
ERS3189343	Early Farmer	33.56	35.4	-860.5	H1H2	bam_samples	0.6768	1.9435	2.9413	0	1	2_3	H1.B1/H2.a2
15569A	Yamnaya	52.26	0.07	-1490	H1H2	bam_samples	0.616	2.1399	3.0917	0	1	2_3	H1.B1/H2.a2
12885A	Yamnaya	52.08	0.18	-1164.5	H1H2	bam_samples	0.6072	2.9955	3.8326	1	1	3_4	H1.B2/H2.a2
ERS3189357	Yamnaya	33.56	35.4	-800	H1H1	bam_samples	0.8013	3.3382	3.4245	1	0	3_3	H1.B1/H1.B2
ERS1790733	Early Farmer	33.56	35.4	-3770	H1H2	bam_samples	0.7061	2.2059	2.2972	0	0	2_2	H1.B1/H2.a1
scy192	Early Farmer	46.67	29.8	-2250	H1H1	bam_samples	0.6998	2.2092	2.1514	0	0	2_2	H1.B1/H1.B1
DA139	Yamnaya	47.29	39.55	-1933	H1H2	bam_samples	0.7045	2.042	3.0976	0	1	2_3	H1.B1/H2.a2
DA141	Yamnaya	47.28	39.53	-1933	H1H1	bam_samples	0.7534	2.0126	2.1673	0	0	2_2	H1.B1/H1.B1
NEO853	Hunter-Gatherer (W)	55.55	10.62	-6047	H1H1	bam_samples	0.6645	2.2201	2.2405	0	0	2_2	H1.B1/H1.B1
ERS3189339	Early Farmer	33.56	35.4	-1525	H1H1	bam_samples	0.6613	2.049	2.0655	0	0	2_2	H1.B1/H1.B1
RISE1159	Early Farmer	48.7	21.2	-4730	H1H1	bam_samples	0.5289	2.0981	2.1272	0	0	2_2	H1.B1/H1.B1
12883A	Yamnaya	52.08	0.18	-1246.5	H1H1	bam_samples	0.5656	2.8249	2.7621	1	0	3_3	H1.B1/H1.B2
Alh10	Yamnaya	48.59	12.2	-1489	H1H1	bam_samples	0.6434	3.1012	3.0866	1	0	3_3	H1.B1/H1.B2
VK190	Yamnaya	60.55	-45.34	-588	H1H1	bam_samples	0.634	3.9581	4.1025	2	0	4_4	H1.B2/H1.B2
RISE505	Yamnaya	53.46	85.45	-3636	H1H1	bam_samples	0.6868	1.8677	1.9199	0	0	2_2	H1.B1/H1.B1
LD1174	Early Farmer	37.41	-4.42	-6415	H1H1	bam_samples	0.642	1.9848	2.1939	0	0	2_2	H1.B1/H1.B1
NEO935	Early Farmer	55.56	12.02	-5187	H1H1	bam_samples	0.6597	1.9778	2.1664	0	0	2_2	H1.B1/H1.B1
mur004	Yamnaya	53.94	55.75	-3742.5	H1H1	bam_samples	0.6145	1.9585	2.1869	0	0	2_2	H1.B1/H1.B1
MA2200	Early Farmer	39.35	33.79	-3800	H1H2	bam_samples	0.6623	2.0318	3.0873	0	1	2_3	H1.B1/H2.a2
RISE00	Yamnaya	59.41	27.03	-4412.5	H1H1	bam_samples	0.7225	2.1885	2.1283	0	0	2_2	H1.B1/H1.B1
VK6	Yamnaya	60.99	-45.42	-850	H1H1	bam_samples	0.6738	1.7828	1.9226	0	0	2_2	H1.B1/H1.B1
DA134	Yamnaya	47.29	39.55	-1933	H1H1	bam_samples	0.752	3.2001	3.1892	1	0	3_3	H1.B1/H1.B2
c40331	Early Farmer	37.37	-4.25	-5649.5	H1H1	bam_samples	0.7233	1.9996	2.1981	0	0	2_2	H1.B1/H1.B1
NEO791	Hunter-Gatherer (W)	55.33	11.15	-7048	H1H1	bam_samples	0.6568	2.0323	2.2106	0	0	2_2	H1.B1/H1.B1
STR310	Yamnaya	48.88	12.57	-1430	H1H1	bam_samples	0.7294	4.4223	4.4445	2	0	4_4	H1.B2/H1.B2
DA206	Yamnaya	42.9	68.25	-1756.5	H1H1	bam_samples	0.6562	2.1114	2.1419	0	0	2_2	H1.B1/H1.B1
RISE1241	Early Farmer	50.6	21.7	-4752.5	H2H2	bam_samples	0.703	1.9039	4.1305	0	2	2_4	H2.a2/H2.a2
ros005	Early Farmer	60.26	16.41	-4740	H1H1	bam_samples	0.7375	2.2224	2.2242	0	0	2_2	H1.B1/H1.B1
6DT23	Yamnaya	53.96	-1.08	-1750	H1H1	bam_samples	0.7279	3.3456	3.365	1	0	3_3	H1.B1/H1.B2
MA2203	Early Farmer	39.35	33.79	-3800	H1H2	bam_samples	0.7066	1.8175	2.962	0	1	2_3	H1.B1/H2.a2
kzb002	Yamnaya	53.94	55.75	-3721	H1H2	bam_samples	0.5654	3.9403	5.2242	2	1	4_5	H1.B3/H2.a2
DA236	Yamnaya	60.22	24.87	-1508	H1H1	bam_samples	0.6801	1.9622	1.9934	0	0	2_2	H1.B1/H1.B1
AH2	Early Farmer	34.19	48.37	-9930.5	H1H1	bam_samples	0.7255	2.1965	2.392	0	0	2_2	H1.B1/H1.B1
VK108	Yamnaya	55.54	13.05	-850	H1H1	bam_samples	0.707	2.0779	2.1353	0	0	2_2	H1.B1/H1.B1
ajv54	Hunter-Gatherer (E)	57.29	18.13	-5080	H1H1	bam_samples	0.6855	1.8944	1.9349	0	0	2_2	H1.B1/H1.B1
AH4	Early Farmer	34.19	48.37	-9929.5	H1H1	bam_samples	0.7099	2.1294	2.2404	0	0	2_2	H1.B1/H1.B1
NEO18	Hunter-Gatherer (E)	58.39	13.56	-9901	H1H1	bam_samples	0.669	1.9002	2.0304	0	0	2_2	H1.B1/H1.B1
VK419	Yamnaya	67.29	14.42	-1100	H1H1	bam_samples	0.6806	2.0173	2.1888	0	0	2_2	H1.B1/H1.B1
PL_N42	Hunter-Gatherer (W)	52.61	18.8	-6055	H1H1	bam_samples	0.7388	1.9845	2.0586	0	0	2_2	H1.B1/H1.B1
PL_N45	Yamnaya	52.62	18.96	-4405	H1H1	bam_samples	0.6575	1.9082	2.1196	0	0	2_2	H1.B1/H1.B1
VK547	Yamnaya	68.55	16.4	-950	H1H2	bam_samples	0.6315	2.0421	3.0411	0	1	2_3	H1.B1/H2.a2
NEO212	Hunter-Gatherer (E)	50.07	39.89	-7390	H1H2	bam_samples	0.6503	1.9489	2.9571	0	1	2_3	H1.B1/H2.a2
SSG-A-2	Yamnaya	65.77	-18.21	-1025	H1H1	bam_samples	0.6976	3.2299	3.2469	1	0	3_3	H1.B1/H1.B2
RISE395	Yamnaya	52.64	59.54	-3808	H1H2	bam_samples	0.7008	1.8916	2.9788	0	1	2_3	H1.B1/H2.a2
VK329	Yamnaya	55.33	8.76	-1163	H1H1	bam_samples	0.6836	3.0532	3.3479	1	0	3_3	H1.B1/H1.B2
DA199	Yamnaya	47.56	21.02	-706	H1H1	bam_samples	0.7524	4.4122	4.2917	2	0	4_4	H1.B2/H1.B2
RISE392	Yamnaya	53.88	59.08	-3961	H2H2	bam_samples	0.6946	2.1081	4.2413	0	2	2_4	H2.a2/H2.a2
DA123	Yamnaya	42.73	68.32	-1681.5	H1H1	bam_samples	0.6995	2.0946	2.1883	0	0	2_2	H1.B1/H1.B1
VK522	Yamnaya	56.54	16.61	-1564	H1H1	bam_samples	0.6298	1.9966	2.0946	0	0	2_2	H1.B1/H1.B1
RISE1161	Early Farmer	48.7	21.2	-4757	H1H1	bam_samples	0.6722	2.1639	2.2266	0	0	2_2	H1.B1/H1.B1
MA2212	Early Farmer	38.63	34.3	-4700	H1H2	bam_samples	0.7058	2.9911	3.3836	1	0	3_3	H1.B2/H2.a1
scy300	Early Farmer	46.67	29.8	-2253	H1H2	bam_samples	0.7058	1.9623	3.3298	0	1	2_3	H1.B1/H2.a2
MJ-43	Yamnaya	52.75	58.67	-2273	H1H1	bam_samples	0.7548	2.2901	2.1834	0	0	2_2	H1.B1/H1.B1
Fussels_Lodge_1	Early Farmer	51.09	-1.73	-5657.5	H1H1	bam_samples	0.7241	2.0498	2.1673	0	0	2_2	H1.B1/H1.B1
PL_N36	Early Farmer	50.67	21.38	-6250	H2H2	bam_samples	0.673	2.0941	4.327	0	2	2_4	H2.a2/H2.a2
ERS3189355	Early Farmer	33.56	35.4	-701.5	H1H1	bam_samples	0.6714	2.9265	3.0647	1	0	3_3	H1.B1/H1.B2
sf12	Hunter-Gatherer (E)	57.47	18.49	-8895	H1H1	bam_samples	0.5326	2.069	2.0193	0	0	2_2	H1.B1/H1.B1
DA8	Yamnaya	54.68	90.85	-2816.5	H1H2	bam_samples	0.6704	4.1017	5.014	2	1	4_5	H1.B3/H2.a2
atp12-1420	Early Farmer	42.35	-3.52	-4895.5	H1H1	bam_samples	0.5679	2.2064	2.0149	0	0	2_2	H1.B1/H1.B1
DA164	Yamnaya	43.33	44.18	-850	H1H1	bam_samples	0.6809	2.0159	2.2416	0	0	2_2	H1.B1/H1.B1
DA53	Yamnaya	41.43	75.33	-2399.5	H1H2	bam_samples	0.7617	3.2918	4.3516	1	1	3_4	H1.B2/H2.a2
KK1	Early Farmer	42.28	43.28	-9720	H1H2	bam_samples	0.6569	2.9046	3.9068	1	1	3_4	H1.B2/H2.a2
por002	Early Farmer	42.35	-3.52	-5090.5	H1H1	bam_samples	0.6231	2.2746	2.1724	0	0	2_2	H1.B1/H1.B1
VK58	Yamnaya	57.34	18.19	-975	H1H1	bam_samples	0.664	2.094	2.2177	0	0	2_2	H1.B1/H1.B1
DA121	Yamnaya	42.73	68.34	-1681.5	H1H1	bam_samples	0.7223	2.1931	2.244	0	0	2_2	H1.B1/H1.B1
PL_N25	Early Farmer	52.61	18.8	-6250	H1H1	bam_samples	0.6542	2.0864	2.1184	0	0	2_2	H1.B1/H1.B1
NEO942	Early Farmer	55.58	11.29	-5491	H2H2	bam_samples	0.7196	1.9545	4.4922	0	2	2_4	H2.a2/H2.a2
DA381	Early Farmer	37.19	61.03	-5181	H1H1	bam_samples	0.7236	2.0844	2.2751	0	0	2_2	H1.B1/H1.B1
NEO866	Early Farmer	54.87	11.84	-5456	H2H2	bam_samples	0.6789	1.9676	4.2844	0	2	2_4	H2.a2/H2.a2
RISE1166	Early Farmer	48.7	21.2	-4907.5	H1H1	bam_samples	0.6485	2.116	2.1807	0	0	2_2	H1.B1/H1.B1
15577A	Yamnaya	52.26	0.07	-1477.5	H1H2	bam_samples	0.5482	1.9471	2.7566	0	1	2_3	H1.B1/H2.a2
H26	Hunter-Gatherer (E)	58.83	6.33	-9363.5	H1H1	bam_samples	0.5742	2.0549	1.9767	0	0	2_2	H1.B1/H1.B1
DA162	Early Farmer	43.22	44.54	-1700	H1H1	bam_samples	0.6512	2.1378	2.138	0	0	2_2	H1.B1/H1.B1
VK70	Yamnaya	55.87	12.08	-1200	H1H2	bam_samples	0.647	1.9928	2.0316	0	0	2_2	H1.B1/H2.a1
SSG-A-4	Yamnaya	65.77	-18.21	-1025	H2H2	bam_samples	0.7816	2.2419	4.4888	0	2	2_4	H2.a2/H2.a2
VK475	Yamnaya	57.63	18.28	-975	H1H1	bam_samples	0.6364	3.0249	3.2193	1	0	3_3	H1.B1/H1.B2
DA29	Yamnaya	47	66.29	-700	H1H1	bam_samples	0.6825	2.136	2.1086	0	0	2_2	H1.B1/H1.B1
DA195	Yamnaya	46.34	20.16	-2691.5	H1H2	bam_samples	0.7044	2.0668	2.9314	0	1	2_3	H1.B1/H2.a2
DA243	Yamnaya	43.96	42.59	-1533	H1H1	bam_samples	0.6643	2.0082	2.025	0	0	2_2	H1.B1/H1.B1
DA119	Yamnaya	49.08	20.32	-1600	H1H2	bam_samples	0.7132	2.1228	3.0047	0	1	2_3	H1.B1/H2.a2
Chan	Hunter-Gatherer (W)	42.73	-7.03	-9131	H1H1	bam_samples	0.6516	2.001	1.9476	0	0	2_2	H1.B1/H1.B1
ERS1790729	Early Farmer	33.56	35.4	-3750	H1H1	bam_samples	0.7956	4.1451	4.2307	2	0	4_4	H1.B2/H1.B2
ERS3189352	Early Farmer	33.56	35.4	-723.5	H1H1	bam_samples	0.6765	1.9146	2.0471	0	0	2_2	H1.B1/H1.B1
DA380	Early Farmer	37.6	59.33	-5180.5	H1H1	bam_samples	0.7493	2.1321	2.3104	0	0	2_2	H1.B1/H1.B1
DA223	Yamnaya	43.22	77.85	-2338.5	H1H1	bam_samples	0.6542	3.9488	4.1052	2	0	4_4	H1.B2/H1.B2
PL_N38	Early Farmer	52.61	18.9	-5033	H1H1	bam_samples	0.6664	2.1165	2.1932	0	0	2_2	H1.B1/H1.B1
VK157	Yamnaya	52.7	18.9	-850	H2H2	bam_samples	0.7325	1.985	4.052	0	2	2_4	H2.a2/H2.a2
VK42	Yamnaya	58.38	13.65	-800	H1H2	bam_samples	0.6216	2.0278	2.9512	0	1	2_3	H1.B1/H2.a2
ERS3189335	Early Farmer	33.56	35.4	-1421	H1H1	bam_samples	0.7283	1.9903	1.949	0	0	2_2	H1.B1/H1.B1
DA160	Early Farmer	42.86	44.19	-1300	H1H1	bam_samples	0.7426	3.2992	3.2616	1	0	3_3	H1.B1/H1.B2
scy303	Yamnaya	46.67	29.8	-2241.5	H1H2	bam_samples	0.6309	2.1368	3.0078	0	1	2_3	H1.B1/H2.a2
PL_N47	Yamnaya	52.62	18.96	-4405	H1H1	bam_samples	0.6531	2.2014	2.17	0	0	2_2	H1.B1/H1.B1
DA234	Yamnaya	61.9	28.92	-1745.5	H1H1	bam_samples	0.7184	3.1463	3.2636	1	0	3_3	H1.B1/H1.B2
LS-13	Yamnaya	52.47	55.78	-2308.5	H1H2	bam_samples	0.7411	2.0135	3.3334	0	1	2_3	H1.B1/H2.a2
ERS3189338	Early Farmer	33.56	35.4	-1637	H1H2	bam_samples	0.6999	1.9492	3.1189	0	1	2_3	H1.B1/H2.a2
NO3423	Yamnaya	53.63	-1.18	-1170	H1H2	bam_samples	0.6868	2.034	3.3086	0	1	2_3	H1.B1/H2.a2
ERS3189353	Early Farmer	33.56	35.4	-780.5	H1H2	bam_samples	0.7399	2.0883	3.2071	0	1	2_3	H1.B1/H2.a2
RISE1250	Early Farmer	50.6	21.7	-4725	H1H1	bam_samples	0.7547	2.1572	2.2438	0	0	2_2	H1.B1/H1.B1
kzb006	Yamnaya	53.94	55.75	-3648.5	H1H1	bam_samples	0.6262	3.077	2.9878	1	0	3_3	H1.B1/H1.B2
SC1	Hunter-Gatherer (W)	44.63	22.61	-8814	H1H1	bam_samples	0.7186	2.1306	2.2894	0	0	2_2	H1.B1/H1.B1
prs016	Early Farmer	54.25	-8.56	-5560	H1H1	bam_samples	0.5426	2.0835	2.0558	0	0	2_2	H1.B1/H1.B1
ERS3189350	Yamnaya	33.56	35.4	-713	H1H2	bam_samples	0.7509	1.8174	3.042	0	1	2_3	H1.B1/H2.a2
chy002	Yamnaya	51.07	55.07	-1806	H1H1	bam_samples	0.6375	3.0751	3.3892	1	0	3_3	H1.B1/H1.B2
Sidelkino	Hunter-Gatherer (E)	54.53	51.11	-11258.5	H1H1	bam_samples	0.6641	1.8621	2.0088	0	0	2_2	H1.B1/H1.B1
VK176	Yamnaya	51.76	-1.26	-1010	H1H1	bam_samples	0.6536	2.0978	2.0827	0	0	2_2	H1.B1/H1.B1
Bichon	Hunter-Gatherer (W)	47.1	6.87	-13665	H1H1	bam_samples	0.6256	2.1108	2.0703	0	0	2_2	H1.B1/H1.B1
ber2F	Yamnaya	58.42	15.6	-4510	H1H1	bam_samples	0.7782	2.0888	2.0823	0	0	2_2	H1.B1/H1.B1
15579A	Yamnaya	52.1	0.28	-1745	H2H2	bam_samples	0.626	2.1459	3.8405	0	2	2_4	H2.a2/H2.a2
DA226	Yamnaya	43.07	68.25	-1850	H1H1	bam_samples	0.7561	2.2289	2.1078	0	0	2_2	H1.B1/H1.B1
VK29	Yamnaya	58.38	13.65	-800	H1H2	bam_samples	0.6798	1.8729	2.9272	0	1	2_3	H1.B1/H2.a2
gun011	Early Farmer	28.27	-16.61	-1158.5	H1H2	bam_samples	0.5819	2.0907	3.024	0	1	2_3	H1.B1/H2.a2
VK101	Yamnaya	65.61	-17.16	-750	H1H1	bam_samples	0.6651	3.1462	3.1457	1	0	3_3	H1.B1/H1.B2
PL_N49	Yamnaya	52.62	18.96	-4405	H1H1	bam_samples	0.6642	2.0214	2.1844	0	0	2_2	H1.B1/H1.B1
poz81	Yamnaya	52.29	17.55	-4705	H1H1	bam_samples	0.5794	2.1937	1.9824	0	0	2_2	H1.B1/H1.B1
scy009	Yamnaya	46.32	29.47	-2549.5	H1H2	bam_samples	0.5765	1.9692	2.8823	0	1	2_3	H1.B1/H2.a2
LU339	Early Farmer	41.71	-6.93	-6797.5	H1H1	bam_samples	0.6408	2.1026	2.1766	0	0	2_2	H1.B1/H1.B1
tem003	Yamnaya	52.99	58.12	-1724.5	H1H1	bam_samples	0.5935	2.0234	2.088	0	0	2_2	H1.B1/H1.B1
DA35	Early Farmer	40.52	44.93	-3313.5	H1H2	bam_samples	0.6815	2.9487	4.2395	1	1	3_4	H1.B2/H2.a2
6DT3	Yamnaya	53.96	-1.08	-1750	H1H1	bam_samples	0.6607	1.933	2.1513	0	0	2_2	H1.B1/H1.B1
MA2198	Early Farmer	39.35	33.79	-2900	H1H1	bam_samples	0.706	2.1053	2.1523	0	0	2_2	H1.B1/H1.B1
DA51	Yamnaya	41.43	75.33	-2305	H1H2	bam_samples	0.7085	2.0205	3.0107	0	1	2_3	H1.B1/H2.a2

## Sheet: SD6 - HGSVC_HPRC
sample	qname	qstart	qend	qlen	strand	tstart	tend	alen	tlen	note	decision
NA20509_hap1	haplotype1-0000018	249719	679937	430218	+	1215747	1646406	430892	430659	incomplete	kill
NA20509_hap2	haplotype2-0000093	1066159	288889	777270	-	206943	1013847	894498	806904	incomplete	kill
NA21093_hap1	JBHIJC010000063.1	21244284	22439990	1195706	+	11	994555	1196082	994544	two alignment blocks separated by a divergent region	manually fix
HG02554_hap2	haplotype2-0000164	36713089	37851616	1138527	+	220384	1289571	1149750	1069187	unclear	kill?
NA21106_hap1	JBHIJA010000047.1	21805765	23021638	1215873	+	11	1080989	1216332	1080978	two alignment blocks assembled in different places on the same scaffold	kill
NA21106_hap2	JBHIJB010000040.1	20011800	21223946	1212146	+	11	1080989	1212622	1080978	two alignment blocks assembled in different places on the same scaffold	kill
HG00320_hap2	CM089973.1	44377111	45509770	1132659	+	11	1104850	1133212	1104839	two alignment blocks separated by a divergent region	manually fix
HG02769_hap1	haplotype1-0000038	23430870	22294095	1136775	-	11	1127549	1137576	1127538	misassembly	kill
HG00514_hap1	haplotype1-0000002	37888038	36426707	1461331	-	11	1431634	1462746	1431623	two alignment blocks separated by a divergent region	manually fix
HG04217_hap1	haplotype1-0000029	45068442	46848447	1780005	+	19	1646406	1822040	1646387
HG01505_hap1	haplotype1-0000031	38259620	36356411	1903209	-	11	1646406	2132378	1646395
NA12329_hap2	haplotype2-0000073	38287715	36384621	1903094	-	11	1646406	2132339	1646395
NA19983_hap2	haplotype2-0000112	46199493	48102492	1902999	+	11	1646406	2132248	1646395
NA20847_hap2	haplotype2-0000132	40854485	42757550	1903065	+	11	1646406	2122081	1646395
HG01114_hap2	haplotype2-0000267	45429960	47333038	1903078	+	11	1646406	2122071	1646395
HG01457_hap2	haplotype2-0000107	38279832	36376909	1902923	-	11	1646406	2122055	1646395
HG00096_hap2	haplotype2-0000103	38269201	36362765	1906436	-	11	1646406	2122038	1646395
HG03009_hap1	haplotype1-0000001	46005263	47908299	1903036	+	11	1646406	2121983	1646395
NA24385_hap2	haplotype2-0000076	7473215	9375753	1902538	+	11	1646406	2121685	1646395
NA19650_hap1	haplotype1-0000026	38465925	36369064	2096861	-	11	1646406	2097938	1646395
HG00513_hap2	haplotype2-0000115	45823214	47744949	1921735	+	11	1646406	1922868	1646395
HG01505_hap2	haplotype2-0000149	38294415	36383772	1910643	-	11	1646406	1911748	1646395
HG02492_hap1	haplotype1-0000003	38238516	36347423	1891093	-	11	1646406	1892311	1646395
HG00171_hap1	haplotype1-0000018	44425606	46313140	1887534	+	11	1646406	1888541	1646395
HG02106_hap2	haplotype2-0000094	37742599	35858977	1883622	-	11	1646406	1884664	1646395
HG01573_hap1	haplotype1-0000021	25491484	27375030	1883546	+	11	1646406	1884585	1646395
HG04217_hap2	haplotype2-0000082	38230915	36351372	1879543	-	11	1646406	1880651	1646395
HG00513_hap1	haplotype1-0000020	38224993	36345508	1879485	-	11	1646406	1880639	1646395
HG02106_hap1	haplotype1-0000029	37761018	35881462	1879556	-	11	1646406	1880622	1646395
HG01596_hap2	haplotype2-0000085	38234566	36355217	1879349	-	11	1646406	1880448	1646395
HG01114_hap1	haplotype1-0000016	2042632	3921962	1879330	+	11	1646406	1880276	1646395
HG02282_hap1	haplotype1-0000003	38231742	36354781	1876961	-	11	1646406	1877660	1646395
NA19384_hap1	haplotype1-0000018	46091714	47968019	1876305	+	11	1646406	1876945	1646395
HG00096_hap1	haplotype1-0000009	38231179	36355991	1875188	-	11	1646406	1876290	1646395
HG03065_hap1	haplotype1-0000010	46633122	48506409	1873287	+	11	1646406	1874107	1646395
NA18989_hap1	haplotype1-0000017	38247583	36376057	1871526	-	11	1646406	1872614	1646395
HG00864_hap1	haplotype1-0000003	45663612	47531268	1867656	+	11	1646406	1868615	1646395
HG00171_hap2	haplotype2-0000153	45573613	47369356	1795743	+	11	1646406	1837920	1646395
NA19650_hap2	haplotype2-0000089	38126142	36338341	1787801	-	11	1646406	1830001	1646395
HG01457_hap1	haplotype1-0000016	46290484	48078324	1787840	+	11	1646406	1829978	1646395
NA12329_hap1	haplotype1-0000029	38124979	36341125	1783854	-	11	1646406	1826187	1646395
HG04036_hap2	haplotype2-0000087	45999580	47783455	1783875	+	11	1646406	1826078	1646395
HG02492_hap2	haplotype2-0000122	38135370	36351491	1783879	-	11	1646406	1826075	1646395
HG04036_hap1	haplotype1-0000026	45710824	47494827	1784003	+	11	1646406	1826055	1646395
HG00731_hap1	haplotype1-0000013	45305449	47089283	1783834	+	11	1646406	1825954	1646395
HG00733_hap1	haplotype1-0000024	38147672	36363852	1783820	-	11	1646406	1825946	1646395
HG03009_hap2	haplotype2-0000055	44843299	46619162	1775863	+	11	1646406	1817929	1646395
HG03683_hap1	haplotype1-0000006	45600738	47372629	1771891	+	11	1646406	1814122	1646395
HG01352_hap2	haplotype2-0000166	38059497	36365975	1693522	-	11	1646406	1694892	1646395
NA19434_hap1	haplotype1-0000040	7676366	9144770	1468404	+	11	1646406	1687237	1646395
NA19836_hap2	haplotype2-0000148	37982508	36354325	1628183	-	11	1646406	1686101	1646395
HG03807_hap1	haplotype1-0000012	38040681	36356888	1683793	-	11	1646406	1685306	1646395
HG03065_hap2	haplotype2-0000052	46375481	48054440	1678959	+	11	1646406	1680529	1646395
HG00514_hap2	haplotype2-0000147	37791541	36295436	1496105	-	11	1646406	1679685	1646395
NA18939_hap1	haplotype1-0000030	37777354	36316736	1460618	-	11	1646406	1679468	1646395
HG02011_hap2	haplotype2-0000064	38034034	36358520	1675514	-	11	1646406	1677139	1646395
NA18989_hap2	haplotype2-0000144	38024341	36350099	1674242	-	11	1646406	1675536	1646395
NA20355_hap1	haplotype1-0000027	27929578	26257610	1671968	-	11	1646406	1672643	1646395
NA19239_hap2	haplotype2-0000079	37853817	36364803	1489014	-	11	1646406	1672444	1646395
HG00358_hap2	haplotype2-0000098	47276281	48764840	1488559	+	11	1646406	1672015	1646395
NA20355_hap2	haplotype2-0000172	45069712	46557305	1487593	+	11	1646406	1671310	1646395
NA18939_hap2	haplotype2-0000174	37986902	36320925	1665977	-	11	1646406	1667463	1646395
HG03683_hap2	haplotype2-0000058	45372115	46855776	1483661	+	11	1646406	1667216	1646395
NA21487_hap1	haplotype1-0000019	46053502	47537271	1483769	+	11	1646406	1667197	1646395
HG03732_hap2	haplotype2-0000081	37820893	36373096	1447797	-	11	1646406	1666949	1646395
HG03452_hap1	haplotype1-0000015	37815694	36334380	1481314	-	11	1646406	1665048	1646395
NA19705_hap1	haplotype1-0000001	45726527	47207877	1481350	+	11	1646406	1664910	1646395
HG03452_hap2	haplotype2-0000115	20002883	21449345	1446462	+	11	1646406	1664804	1646395
NA19129_hap1	haplotype1-0000003	37971423	36308138	1663285	-	11	1646406	1664674	1646395
HG02666_hap2	haplotype2-0000090	38017366	36354712	1662654	-	11	1646406	1664258	1646395
HG02587_hap2	haplotype2-0000071	37816088	36335460	1480628	-	11	1646406	1664080	1646395
NA19347_hap2	haplotype2-0000069	46475861	48138208	1662347	+	11	1646406	1663676	1646395
NA19317_hap2	haplotype2-0000062	37996562	36334218	1662344	-	11	1646406	1663676	1646395
NA21487_hap2	haplotype2-0000155	37812701	36332529	1480172	-	11	1646406	1663611	1646395
HG00864_hap2	haplotype2-0000060	37993395	36331195	1662200	-	11	1646406	1663505	1646395
HG02953_hap1	haplotype1-0000045	46191043	47852953	1661910	+	11	1646406	1663430	1646395
HG00512_hap1	haplotype1-0000009	37681105	36201371	1479734	-	11	1646406	1663427	1646395
NA19705_hap2	haplotype2-0000086	38011557	36349517	1662040	-	11	1646406	1663427	1646395
HG01573_hap2	haplotype2-0000112	45158476	46638286	1479810	+	11	1646406	1663370	1646395
HG00512_hap2	haplotype2-0000297	1959903	3439699	1479796	+	11	1646406	1663360	1646395
HG00358_hap1	haplotype1-0000015	46935406	48415252	1479846	+	11	1646406	1663349	1646395
HG00268_hap2	haplotype2-0000077	37720781	36241072	1479709	-	11	1646406	1663272	1646395
HG00268_hap1	haplotype1-0000030	37898150	36236459	1661691	-	11	1646406	1663210	1646395
HG03807_hap2	haplotype2-0000106	45207764	46869510	1661746	+	11	1646406	1663130	1646395
HG03732_hap1	haplotype1-0000009	19006356	20474407	1468051	+	11	1646406	1662954	1646395
HG03371_hap1	haplotype1-0000028	46859457	48336569	1477112	+	11	1646406	1660804	1646395
NA19239_hap1	haplotype1-0000018	37999071	36340154	1658917	-	11	1646406	1660057	1646395
NA19240_hap1	haplotype1-0000014	46367219	48026132	1658913	+	11	1646406	1660051	1646395
HG02769_hap2	haplotype2-0000214	20866973	22525369	1658396	+	11	1646406	1659776	1646395
HG02018_hap1	haplotype1-0000033	38026876	36368523	1658353	-	11	1646406	1659612	1646395
NA19331_hap2	haplotype2-0000168	45987499	47428314	1440815	+	11	1646406	1659555	1646395
NA20847_hap1	haplotype1-0000037	2047275	3523324	1476049	+	11	1646406	1659506	1646395
HG00732_hap2	haplotype2-0000056	37803114	36327067	1476047	-	11	1646406	1659419	1646395
HG01596_hap1	haplotype1-0000004	37824945	36349064	1475881	-	11	1646406	1659419	1646395
NA18534_hap2	haplotype2-0000086	45456501	46932485	1475984	+	11	1646406	1659400	1646395
HG03456_hap2	haplotype2-0000140	37782068	36341687	1440381	-	11	1646406	1659368	1646395
NA18534_hap1	haplotype1-0000018	37827412	36351595	1475817	-	11	1646406	1659346	1646395
HG02059_hap1	haplotype1-0000021	37832580	36356684	1475896	-	11	1646406	1659339	1646395
HG02059_hap2	haplotype2-0000140	37833980	36358084	1475896	-	11	1646406	1659339	1646395
HG00731_hap2	haplotype2-0000048	47177280	48653170	1475890	+	11	1646406	1659326	1646395
NA19331_hap1	haplotype1-0000002	38027204	36371138	1656066	-	11	1646406	1657083	1646395
NA19238_hap2	haplotype2-0000110	37998983	36343107	1655876	-	11	1646406	1656865	1646395
NA19240_hap2	haplotype2-0000086	47784641	49440514	1655873	+	11	1646406	1656864	1646395
HG01890_hap2	haplotype2-0000065	37827823	36354720	1473103	-	11	1646406	1656749	1646395
HG03520_hap2	haplotype2-0000180	45976467	47449582	1473115	+	11	1646406	1656726	1646395
HG02818_hap2	haplotype2-0000112	45300968	46956143	1655175	+	11	1646406	1656682	1646395
HG02554_hap1	haplotype1-0000007	37998715	36343727	1654988	-	11	1646406	1656680	1646395
HG02587_hap1	haplotype1-0000009	46708365	48363995	1655630	+	11	1646406	1656660	1646395
HG02282_hap2	haplotype2-0000109	38005951	36350660	1655291	-	11	1646406	1656659	1646395
HG03520_hap1	haplotype1-0000041	45491559	46964555	1472996	+	11	1646406	1656650	1646395
NA19317_hap1	haplotype1-0000003	37942551	36287291	1655260	-	11	1646406	1656597	1646395
HG02011_hap1	haplotype1-0000017	38000072	36344720	1655352	-	11	1646406	1656586	1646395
NA19129_hap2	haplotype2-0000083	38002274	36346271	1656003	-	11	1646406	1656532	1646395
HG03248_hap2	haplotype2-0000151	45945084	47417916	1472832	+	11	1646406	1656505	1646395
NA19836_hap1	haplotype1-0000029	38004815	36349545	1655270	-	11	1646406	1656490	1646395
HG02953_hap2	haplotype2-0000151	47159657	48632584	1472927	+	11	1646406	1656465	1646395
NA19036_hap2	haplotype2-0000083	46006312	47478984	1472672	+	11	1646406	1656463	1646395
HG03456_hap1	haplotype1-0000018	47977649	49450354	1472705	+	11	1646406	1656374	1646395
NA19434_hap2	haplotype2-0000131	38011570	36356757	1654813	-	11	1646406	1656025	1646395
NA19983_hap1	haplotype1-0000016	46758247	48412490	1654243	+	11	1646406	1655529	1646395
NA19347_hap1	haplotype1-0000041	46425306	48080060	1654754	+	11	1646406	1655508	1646395
HG03371_hap2	haplotype2-0000079	45803707	47275620	1471913	+	11	1646406	1655420	1646395
HG01890_hap1	haplotype1-0000007	37824323	36352940	1471383	-	11	1646406	1655289	1646395
HG02818_hap1	haplotype1-0000024	37816627	36348228	1468399	-	11	1646406	1651925	1646395
NA19384_hap2	haplotype2-0000118	47158337	48626423	1468086	+	11	1646406	1651690	1646395
NA19036_hap1	haplotype1-0000034	45290906	46759045	1468139	+	11	1646406	1651633	1646395
HG02018_hap2	haplotype2-0000108	37802534	36334641	1467893	-	11	1646406	1651459	1646395
HG00732_hap1	haplotype1-0000027	37956238	36306557	1649681	-	11	1646406	1651069	1646395
HG00733_hap2	haplotype2-0000089	38017934	36368263	1649671	-	11	1646406	1651064	1646395
HG01352_hap1	haplotype1-0000005	7359631	8791483	1431852	+	11	1646406	1651032	1646395	potential misassembly	keep for now
HG03248_hap1	haplotype1-0000028	47354396	49001218	1646822	+	11	1646406	1648257	1646395
NA19238_hap1	haplotype1-0000019	37992902	36346070	1646832	-	11	1646406	1648160	1646395
HG02666_hap1	haplotype1-0000010	47032297	48678591	1646294	+	11	1646406	1647442	1646395
NA24385_hap1	haplotype1-0000007	19925417	21385207	1459790	+	11	1646406	1647218	1646395
HG00140_hap1	JBHDVY010000051.1	44500606	46403565	1902959	+	11	1646406	2171522	1646395
HG00321_hap1	CM089550.1	45748060	47651077	1903017	+	11	1646406	2171457	1646395
HG03874_hap2	CM089483.1	45294200	47197380	1903180	+	11	1646406	2122097	1646395
HG00133_hap2	CM090071.1	46197649	48100539	1902890	+	11	1646406	2122061	1646395
HG00126_hap2	JBHIKV010000013.1	20020745	21923703	1902958	+	11	1646406	2121994	1646395
NA19087_hap2	JBHDXQ010000003.1	20643079	22740139	2097060	+	11	1646406	2098081	1646395
HG02178_hap2	CM089945.1	47115392	49206277	2090885	+	11	1646406	2091829	1646395
NA20870_hap1	JBHIJK010000009.1	19622394	21596432	1974038	+	11	1646406	1975256	1646395
NA18974_hap1	CM089780.1	44817782	46717284	1899502	+	11	1646406	1900477	1646395
NA18570_hap1	JBHDXN010000015.1	21531011	23414663	1883652	+	11	1646406	1884632	1646395
HG02273_hap1	CM087028.1	44638969	46522553	1883584	+	11	1646406	1884616	1646395
HG02273_hap2	CM087040.1	44928777	46812258	1883481	+	11	1646406	1884588	1646395
NA18976_hap2	JBHIJP010000056.1	21017827	22901310	1883483	+	11	1646406	1884567	1646395
HG00128_hap1	JBHIKS010000051.1	21050591	22933591	1883000	+	11	1646406	1884176	1646395
NA19087_hap1	JBHDXP010000009.1	19193388	21072965	1879577	+	11	1646406	1880643	1646395
HG01530_hap1	JBHDXF010000011.1	19726746	21606180	1879434	+	11	1646406	1880592	1646395
HG00320_hap1	CM089957.1	46129687	48009059	1879372	+	11	1646406	1880583	1646395
HG00290_hap1	CM089988.1	45146474	47026053	1879579	+	11	1646406	1880537	1646395
HG02391_hap2	CM087621.1	45153806	47033386	1879580	+	11	1646406	1880510	1646395
NA19391_hap1	CM087796.1	46595069	48474633	1879564	+	11	1646406	1880483	1646395
HG00290_hap2	JBHIKL010000003.1	45516201	47391299	1875098	+	11	1646406	1876115	1646395
NA19700_hap2	JBHIJF010000012.1	2039831	3909122	1869291	+	11	1646406	1870063	1646395
NA18974_hap2	CM089804.1	45294072	47161792	1867720	+	11	1646406	1868729	1646395
HG02165_hap1	CM087452.1	45807114	47674920	1867806	+	11	1646406	1868705	1646395
HG00099_hap2	JBHDWP010000059.1	7258161	9125434	1867273	+	11	1646406	1868338	1646395
HG00146_hap1	JBHIKO010000003.1	20168409	22035434	1867025	+	11	1646406	1868221	1646395
HG00146_hap2	CM090042.1	43798117	45664816	1866699	+	11	1646406	1868083	1646395
HG00140_hap2	JBHDVZ010000037.1	45053247	46841181	1787934	+	11	1646406	1830059	1646395
NA21110_hap1	CM089673.1	46713933	48497812	1783879	+	11	1646406	1825974	1646395
HG00232_hap2	CM090031.1	46267724	48047695	1779971	+	11	1646406	1822165	1646395
NA20905_hap1	JBHDWY010000016.1	44794085	46570009	1775924	+	11	1646406	1818002	1646395
HG01784_hap2	CM087605.1	44877181	46512303	1635122	+	11	1646406	1705171	1646395
NA18747_hap1	JBHDWE010000042.1	20355007	22025012	1670005	+	11	1646406	1671477	1646395
NA18608_hap1	CM089846.1	47474324	49144384	1670060	+	11	1646406	1671402	1646395
NA18952_hap2	CM089815.1	45399457	47069584	1670127	+	11	1646406	1671367	1646395
NA20870_hap2	JBHIJL010000048.1	19540900	20992943	1452043	+	11	1646406	1671043	1646395
NA18983_hap2	JBHDWV010000011.1	19862388	21346358	1483970	+	11	1646406	1667431	1646395
HG00323_hap1	CM087313.1	45861038	47344674	1483636	+	11	1646406	1667152	1646395
NA19338_hap2	CM087783.1	45245619	46907941	1662322	+	11	1646406	1663732	1646395
HG02583_hap2	CM089522.1	46507037	47987275	1480238	+	11	1646406	1663627	1646395
HG03583_hap2	CM089895.1	46101214	47581108	1479894	+	11	1646406	1663517	1646395
HG03225_hap2	CM089324.1	46109326	47553995	1444669	+	11	1646406	1663399	1646395
NA18620_hap2	JBHIJV010000068.1	19713301	21193162	1479861	+	11	1646406	1663386	1646395
NA18522_hap2	JBHDWD010000009.1	46149828	47629600	1479772	+	11	1646406	1663374	1646395
HG02976_hap1	JBHDVW010000011.1	21352354	22832104	1479750	+	11	1646406	1663360	1646395
HG00323_hap2	CM087338.1	45458062	46937938	1479876	+	11	1646406	1663325	1646395
NA19391_hap2	CM087810.1	45623953	47286601	1662648	+	11	1646406	1663254	1646395
NA19443_hap2	CM089466.1	44557120	46219069	1661949	+	11	1646406	1663240	1646395
HG00232_hap1	CM089999.1	46298983	47742980	1443997	+	11	1646406	1662941	1646395
HG00099_hap1	JBHDWO010000061.1	7121601	8599467	1477866	+	11	1646406	1661329	1646395
HG00133_hap1	CM090057.1	45965256	47443106	1477850	+	11	1646406	1661309	1646395
HG02976_hap2	JBHDVX010000005.1	21282115	22759246	1477131	+	11	1646406	1660812	1646395
HG03130_hap2	JBHDWJ010000009.1	25893995	27370726	1476731	+	11	1646406	1660499	1646395
NA18508_hap1	JBHIJG010000010.1	20566493	22042620	1476127	+	11	1646406	1659650	1646395
NA18570_hap2	JBHDXO010000016.1	20338560	21996737	1658177	+	11	1646406	1659542	1646395
HG01784_hap1	CM087577.1	47121407	48597380	1475973	+	11	1646406	1659474	1646395
NA18983_hap1	JBHDWU010000002.1	21515829	22956382	1440553	+	11	1646406	1659383	1646395
HG02040_hap1	CM087380.1	46159162	47599679	1440517	+	11	1646406	1659358	1646395
NA18971_hap1	JBHDWK010000005.1	21354807	22816950	1462143	+	11	1646406	1659351	1646395
HG02165_hap2	CM087467.1	46817625	48293470	1475845	+	11	1646406	1659346	1646395
NA18608_hap2	CM089857.1	45621917	47097820	1475903	+	11	1646406	1659313	1646395
HG02178_hap1	CM089931.1	45413469	46889234	1475765	+	11	1646406	1659282	1646395
NA18508_hap2	JBHIJH010000033.1	20660588	22133644	1473056	+	11	1646406	1656825	1646395
HG03270_hap2	JBHIKD010000011.1	44235889	45891708	1655819	+	11	1646406	1656809	1646395
HG03195_hap2	CM087094.1	45717384	47372895	1655511	+	11	1646406	1656693	1646395
NA19468_hap2	CM087841.1	45951556	47424645	1473089	+	11	1646406	1656673	1646395
HG02922_hap1	CM087007.1	44884119	46539216	1655097	+	11	1646406	1656650	1646395
NA19338_hap1	JBHDXT010000010.1	20491662	22146876	1655214	+	11	1646406	1656536	1646395
NA19185_hap2	CM087750.1	45761940	47416791	1654851	+	11	1646406	1656365	1646395
NA19185_hap1	CM087732.1	46731535	48203840	1472305	+	11	1646406	1655831	1646395
NA21093_hap2	JBHIJD010000044.1	19678839	21332722	1653883	+	11	1646406	1655488	1646395
NA20905_hap2	CM087514.1	45063198	46717129	1653931	+	11	1646406	1655446	1646395
HG02583_hap1	CM089496.1	46241330	47892452	1651122	+	11	1646406	1652459	1646395
HG03225_hap1	CM089308.1	44121367	45772397	1651030	+	11	1646406	1652217	1646395
NA19036_hap2	JBHIJN010000005.1	45266709	46734828	1468119	+	11	1646406	1651617	1646395
HG03209_hap1	CM087222.1	45874544	47524693	1650149	+	11	1646406	1651488	1646395
HG00321_hap2	CM089580.1	44816544	46284404	1467860	+	11	1646406	1651414	1646395
HG02040_hap2	CM087413.1	46127065	47594969	1467904	+	11	1646406	1651385	1646395
HG00128_hap2	JBHIKT010000051.1	44851072	46318846	1467774	+	11	1646406	1651261	1646395
HG02965_hap1	CM087355.1	45471977	47119476	1647499	+	11	1646406	1648976	1646395
HG03130_hap1	JBHDWI010000051.1	27563639	29206161	1642522	+	11	1646406	1647787	1646395
HG02391_hap1	CM087591.1	46605751	48065695	1459944	+	11	1646406	1647410	1646395
NA18522_hap1	CM087182.1	46128725	47774617	1645892	+	11	1646406	1647335	1646395

## Sheet: SD7 - Haplotypes+Labels
contig	label
HG00096#1#haplotype1-0000009	H1.B1.y3
HG00096#2#haplotype2-0000103	H2.a2.y2
HG00099#1#JBHDWO010000061.1	H1.B1.y1
HG00099#2#JBHDWP010000059.1	H1.B1.y3
HG00126#2#JBHIKV010000013.1	H2.a2.y2
HG00128#1#JBHIKS010000051.1	H1.B1.y3
HG00128#2#JBHIKT010000051.1	H1.B1.y1
HG00133#1#CM090057.1	H1.B1.y1
HG00133#2#CM090071.1	H2.a2.y2
HG00140#1#JBHDVY010000051.1	H2.a2.y2
HG00140#2#JBHDVZ010000037.1	H1.B2.y1
HG00146#1#JBHIKO010000003.1	H1.B1.y3
HG00146#2#CM090042.1	H1.B1.y3
HG00171#1#haplotype1-0000018	H1.B1.y3
HG00171#2#haplotype2-0000153	H1.B2.y1
HG00232#1#CM089999.1	H1.B1.y1
HG00232#2#CM090031.1	H1.B2.y1
HG00268#1#haplotype1-0000030	H1.B1.y2
HG00268#2#haplotype2-0000077	H1.B1.y1
HG00290#1#CM089988.1	H1.B1.y3
HG00290#2#JBHIKL010000003.1	H1.B1.y3
HG00320#1#CM089957.1	H1.B1.y3
HG00320#2#CM089973.1	H1.B1.y1
HG00321#1#CM089550.1	H2.a2.y2
HG00321#2#CM089580.1	H1.B1.y1
HG00323#1#CM087313.1	H1.B1.y1
HG00323#2#CM087338.1	H1.B1.y1
HG00358#1#haplotype1-0000015	H1.B1.y1
HG00358#2#haplotype2-0000098	H1.B1.y1
HG00512#1#haplotype1-0000009	H1.B1.y1
HG00512#2#haplotype2-0000297	H1.B1.y1
HG00513#1#haplotype1-0000020	H1.B1.y3
HG00513#2#haplotype2-0000115	H1.B1.y3
HG00514#1#haplotype1-0000002	H1.B1.y3
HG00514#2#haplotype2-0000147	H1.B1.y1
HG00731#1#haplotype1-0000013	H1.B2.y1
HG00731#2#haplotype2-0000048	H1.B1.y1
HG00732#1#haplotype1-0000027	H1.B1.y2
HG00732#2#haplotype2-0000056	H1.B1.y1
HG00733#1#haplotype1-0000024	H1.B2.y1
HG00733#2#haplotype2-0000089	H1.B1.y2
HG00864#1#haplotype1-0000003	H1.B1.y3
HG00864#2#haplotype2-0000060	H1.B1.y2
HG01114#1#haplotype1-0000016	H1.B1.y3
HG01114#2#haplotype2-0000267	H2.a2.y2
HG01352#1#haplotype1-0000005	H1.B1.y1
HG01352#2#haplotype2-0000166	H1.B1.y2
HG01457#1#haplotype1-0000016	H1.B2.y1
HG01457#2#haplotype2-0000107	H2.a2.y2
HG01505#1#haplotype1-0000031	H2.a2.y2
HG01505#2#haplotype2-0000149	H1.B1.y3
HG01530#1#JBHDXF010000011.1	H1.B1.y3
HG01573#1#haplotype1-0000021	H1.B1.y3
HG01573#2#haplotype2-0000112	H1.B1.y1
HG01596#1#haplotype1-0000004	H1.B1.y1
HG01596#2#haplotype2-0000085	H1.B1.y3
HG01784#1#CM087577.1	H1.B1.y1
HG01784#2#CM087605.1	H1.B2.y1
HG01890#1#haplotype1-0000007	H1.B1.y1
HG01890#2#haplotype2-0000065	H1.B1.y1
HG02011#1#haplotype1-0000017	H1.B1.y2
HG02011#2#haplotype2-0000064	H1.B1.y2
HG02018#1#haplotype1-0000033	H1.B1.y2
HG02018#2#haplotype2-0000108	H1.B1.y1
HG02040#1#CM087380.1	H1.B1.y1
HG02040#2#CM087413.1	H1.B1.y1
HG02059#1#haplotype1-0000021	H1.B1.y1
HG02059#2#haplotype2-0000140	H1.B1.y1
HG02106#1#haplotype1-0000029	H1.B1.y3
HG02106#2#haplotype2-0000094	H1.B1.y3
HG02165#1#CM087452.1	H1.B1.y3
HG02165#2#CM087467.1	H1.B1.y1
HG02178#1#CM089931.1	H1.B1.y1
HG02178#2#CM089945.1	H1.B1.y4
HG02273#1#CM087028.1	H1.B1.y3
HG02273#2#CM087040.1	H1.B1.y3
HG02282#1#haplotype1-0000003	H1.B1.y3
HG02282#2#haplotype2-0000109	H1.B1.y2
HG02391#1#CM087591.1	H1.B1.y1
HG02391#2#CM087621.1	H1.B1.y3
HG02492#1#haplotype1-0000003	H1.B1.y3
HG02492#2#haplotype2-0000122	H1.B2.y1
HG02554#1#haplotype1-0000007	H1.B1.y2
HG02583#1#CM089496.1	H1.B1.y2
HG02583#2#CM089522.1	H1.B1.y1
HG02587#1#haplotype1-0000009	H1.B1.y2
HG02587#2#haplotype2-0000071	H1.B1.y1
HG02666#1#haplotype1-0000010	H1.B1.y2
HG02666#2#haplotype2-0000090	H1.B1.y2
HG02769#2#haplotype2-0000214	H1.B1.y2
HG02818#1#haplotype1-0000024	H1.B1.y1
HG02818#2#haplotype2-0000112	H1.B1.y2
HG02922#1#CM087007.1	H1.B1.y2
HG02953#1#haplotype1-0000045	H1.B1.y2
HG02953#2#haplotype2-0000151	H1.B1.y1
HG02965#1#CM087355.1	H1.B1.y2
HG02976#1#JBHDVW010000011.1	H1.B1.y1
HG02976#2#JBHDVX010000005.1	H1.B1.y1
HG03009#1#haplotype1-0000001	H2.a2.y2
HG03009#2#haplotype2-0000055	H1.B2.y1
HG03065#1#haplotype1-0000010	H1.B1.y3
HG03065#2#haplotype2-0000052	H1.B1.y2
HG03130#1#JBHDWI010000051.1	H1.B1.y2
HG03130#2#JBHDWJ010000009.1	H1.B1.y1
HG03195#2#CM087094.1	H1.B1.y2
HG03209#1#CM087222.1	H1.B1.y2
HG03225#1#CM089308.1	H1.B1.y2
HG03225#2#CM089324.1	H1.B1.y1
HG03248#1#haplotype1-0000028	H1.B1.y2
HG03248#2#haplotype2-0000151	H1.B1.y1
HG03270#2#JBHIKD010000011.1	H1.B1.y2
HG03371#1#haplotype1-0000028	H1.B1.y1
HG03371#2#haplotype2-0000079	H1.B1.y1
HG03452#1#haplotype1-0000015	H1.B1.y1
HG03452#2#haplotype2-0000115	H1.B1.y1
HG03456#1#haplotype1-0000018	H1.B1.y1
HG03456#2#haplotype2-0000140	H1.B1.y1
HG03520#1#haplotype1-0000041	H1.B1.y1
HG03520#2#haplotype2-0000180	H1.B1.y1
HG03583#2#CM089895.1	H1.B1.y1
HG03683#1#haplotype1-0000006	H1.B2.y1
HG03683#2#haplotype2-0000058	H1.B1.y1
HG03732#1#haplotype1-0000009	H1.B1.y1
HG03732#2#haplotype2-0000081	H1.B1.y1
HG03807#1#haplotype1-0000012	H1.B1.y2
HG03807#2#haplotype2-0000106	H1.B1.y2
HG03874#2#CM089483.1	H2.a2.y2
HG04036#1#haplotype1-0000026	H1.B2.y1
HG04036#2#haplotype2-0000087	H1.B2.y1
HG04217#1#haplotype1-0000029	H1.B2.y1
HG04217#2#haplotype2-0000082	H1.B1.y3
NA12329#1#haplotype1-0000029	H1.B2.y1
NA12329#2#haplotype2-0000073	H2.a2.y2
NA18508#1#JBHIJG010000010.1	H1.B1.y1
NA18508#2#JBHIJH010000033.1	H1.B1.y1
NA18522#1#CM087182.1	H1.B1.y2
NA18522#2#JBHDWD010000009.1	H1.B1.y1
NA18534#1#haplotype1-0000018	H1.B1.y1
NA18534#2#haplotype2-0000086	H1.B1.y1
NA18570#1#JBHDXN010000015.1	H1.B1.y3
NA18570#2#JBHDXO010000016.1	H1.B1.y2
NA18608#1#CM089846.1	H1.B1.y2
NA18608#2#CM089857.1	H1.B1.y1
NA18620#2#JBHIJV010000068.1	H1.B1.y1
NA18747#1#JBHDWE010000042.1	H1.B1.y2
NA18939#1#haplotype1-0000030	H1.B1.y1
NA18939#2#haplotype2-0000174	H1.B1.y2
NA18952#2#CM089815.1	H1.B1.y2
NA18971#1#JBHDWK010000005.1	H1.B1.y1
NA18974#1#CM089780.1	H1.B1.y3
NA18974#2#CM089804.1	H1.B1.y3
NA18976#2#JBHIJP010000056.1	H1.B1.y3
NA18983#1#JBHDWU010000002.1	H1.B1.y1
NA18983#2#JBHDWV010000011.1	H1.B1.y1
NA18989#1#haplotype1-0000017	H1.B1.y3
NA18989#2#haplotype2-0000144	H1.B1.y2
NA19036#1#haplotype1-0000034	H1.B1.y1
NA19036#2#JBHIJN010000005.1	H1.B1.y1
NA19036#2#haplotype2-0000083	H1.B1.y1
NA19087#1#JBHDXP010000009.1	H1.B1.y3
NA19087#2#JBHDXQ010000003.1	H1.B1.y4
NA19129#1#haplotype1-0000003	H1.B1.y2
NA19129#2#haplotype2-0000083	H1.B1.y2
NA19185#1#CM087732.1	H1.B1.y1
NA19185#2#CM087750.1	H1.B1.y2
NA19238#1#haplotype1-0000019	H1.B1.y2
NA19238#2#haplotype2-0000110	H1.B1.y2
NA19239#1#haplotype1-0000018	H1.B1.y2
NA19239#2#haplotype2-0000079	H1.B1.y1
NA19240#1#haplotype1-0000014	H1.B1.y2
NA19240#2#haplotype2-0000086	H1.B1.y2
NA19317#1#haplotype1-0000003	H1.B1.y2
NA19317#2#haplotype2-0000062	H1.B1.y2
NA19331#1#haplotype1-0000002	H1.B1.y2
NA19331#2#haplotype2-0000168	H1.B1.y1
NA19338#1#JBHDXT010000010.1	H1.B1.y2
NA19338#2#CM087783.1	H1.B1.y2
NA19347#1#haplotype1-0000041	H1.B1.y2
NA19347#2#haplotype2-0000069	H1.B1.y2
NA19384#1#haplotype1-0000018	H1.B1.y3
NA19384#2#haplotype2-0000118	H1.B1.y1
NA19391#1#CM087796.1	H1.B1.y3
NA19391#2#CM087810.1	H1.B1.y2
NA19434#1#haplotype1-0000040	H1.B1.y1
NA19434#2#haplotype2-0000131	H1.B1.y2
NA19443#2#CM089466.1	H1.B1.y2
NA19468#2#CM087841.1	H1.B1.y1
NA19650#1#haplotype1-0000026	H1.B1.y4
NA19650#2#haplotype2-0000089	H1.B2.y1
NA19700#2#JBHIJF010000012.1	H1.B1.y3
NA19705#1#haplotype1-0000001	H1.B1.y1
NA19705#2#haplotype2-0000086	H1.B1.y2
NA19836#1#haplotype1-0000029	H1.B1.y2
NA19836#2#haplotype2-0000148	H1.B2.y1
NA19983#1#haplotype1-0000016	H1.B1.y2
NA19983#2#haplotype2-0000112	H2.a2.y2
NA20355#1#haplotype1-0000027	H1.B1.y2
NA20355#2#haplotype2-0000172	H1.B1.y1
NA20847#1#haplotype1-0000037	H1.B1.y1
NA20847#2#haplotype2-0000132	H2.a2.y2
NA20870#1#JBHIJK010000009.1	H1.B1.y3
NA20870#2#JBHIJL010000048.1	H1.B1.y1
NA20905#1#JBHDWY010000016.1	H1.B2.y1
NA20905#2#CM087514.1	H1.B1.y2
NA21093#2#JBHIJD010000044.1	H1.B1.y2
NA210934#1#JBHIJC010000063.1	H1.B2.y1
NA21110#1#CM089673.1	H1.B2.y1
NA21487#1#haplotype1-0000019	H1.B1.y1
NA21487#2#haplotype2-0000155	H1.B1.y1
NA24385#1#haplotype1-0000007	H1.B1.y1
NA24385#2#haplotype2-0000076	H2.a2.y2
chm13#1#chr17	H1.B1.y2
